# Supplementary material for: Hydrogen Oxidation Benefits Alphaproteobacterial Methanotrophs Under Severe Methane Limitation
Source: Environ Microbiol. 2025 Aug 3;27(8):e70163. doi: 10.1111/1462-2920.70163 (PMC12319191; doi:10.1111/1462-2920.70163)
Supplement: Supplementary file 2 — Data S2: Supporting Information. [file EMI-27-e70163-s003.xlsx]

## Sheet: Methylocystis bryophila H2sT
Gene identifier	[NiFe] hydrogenase	Annotation	Gene
B1812_00900		Hydrogenase maturation protein	hypX/hoxX
B1812_08905		Hydrogenase nickel incorporation protein	hypB
B1812_08910		Hydrogenase expression/formation protein	hypE
B1812_08915		Hydrogenase expression/formation protein	hypD
B1812_08920		phosphoheptose isomerase
B1812_08925		Hydrogenase maturation protein (carbamoyltransferase)	hypF
B1812_08930	1h	small subunit	hhyS
B1812_08935	1h	Large subunit	hhyL
B1812_08940	1h	FeS cluster biogenesis protein, nifU-like
B1812_08945		DUF5947 familiy protein
B1812_08950		DUF6084 familiy protein
B1812_08955		hypothetical protein
B1812_08960		Hydrogenase maturation protease	hcyI/hyaD/hybD
B1812_08965		hydrogenase assembly protein	hupF/hypC/hybG
B1812_08970		hydrogenase maturation nickel metallochaperon	hypA/hybF
B1812_13015		hypothetical protein
B1812_13020	2b	Sensor histidine kinase	hupT
B1812_13025	2b	Hydrogenase transcriptional response regulator	hupR
B1812_13030		Hydrogenase expression/formation protein	hypE
B1812_13035		Hydrogenase expression/formation protein	hypD
B1812_13040		Hydrogenase expression/formation protein	hypC/hupF/hybG
B1812_13045		Hydrogenase maturation factor (carbamoyltransferase)	hypF
B1812_13050		Hydrogenase nickel incorporation protein	hypB
B1812_13055		Hydrogenase maturaten nickel metallochaperone	hypA/hybF
B1812_13060	2b	Large subunit (no certainty, motifs not complete)	hupV
B1812_13061		Hydrogenase assembly chaperone protein	hybE
B1812_13065		Rubredoxin/electron transport intermediate	hupI
B1812_13075		Hydrogenase expression/formation protein	hyaF/hupH
B1812_13080		hydrogenase accessory protein	hyaE/hupG
B1812_13085		hypothetical protein
B1812_13090		Hydrogease formation chaperone	hypC/hybG/hupF
B1812_13095		hypothetical protein
B1812_13100		Hydrogenase expression/formation protein	hupD/hyaD
B1812_13105	1d	Cytochrome b subunit	hyaC
B1812_13110	1d	Large subunit	hyaB
B1812_13115	1d	Small subunit	hyaA
B1812_13120	2b	Large subunit	hupV
B1812_13125	2b	small subunit	hupU
B1812_13130		hypothetical protein
B1812_19405	3d	hydrogenase diaphorase large subunit	hoxF
B1812_19410	3d	hydrogenase diaphorase small subunit	hoxU
B1812_19415	3d	Small subunit	hoxY
B1812_19420	3d	Large subunit	hoxH

## Sheet: "Methylosinus acidiphilus" 29
Gene identifier	[NiFe] hydrogenase	Annotation	Gene
msin_00432	3b	diaphorase electron transfer subunit	hyhB
msin_00433	3b	NADPH binding domain	hoxI
msin_00434	3b	diaphorase catalytic subtunit	hyhG
msin_00435	3b	small subunit	hyhS
msin_00436	3b	large subunit	hyhL
msin_00437		maturation protease	hcyI
msin_04635		Hydrogenase nickel incorporation protein	hypB
msin_04636		Hydrogenase maturation factor metallochaperone	hypA
msin_04637		Hydrogenase formation protein	hypE/hupE
msin_04638		Hydrogenase maturation protein	hypD
msin_04639		phosphoheptose isomerase
msin_04640		Hydrogenase maturation protein	hypC/hupF/hybG
msin_04641		hypothetical protein
msin_04642		Hydrogenase maturation protease	hcyI/hyaD/hybD
msin_04643		hypothetical protein
msin_04644		DUF6084 familiy protein
msin_04645		DUF5947 familiy protein
msin_04646	1h	FeS cluster biogenesis protein, nifU-like
msin_04647	1h	Large subunit	hhyL
msin_04648	1h	Small subunit	hhyS
msin_03306	2b	Sensor histidine kinase	hupT
msin_03307	2b	Hydrogenase transcriptional response regulator	hupR
msin_03308		Hydrogenase formation protein	hypE
msin_03309		Hydrogenase formation protein	hypD
msin_03310		Hydrogenase maturation protein	hypC
msin_03311		Hydrogenase maturation protein	hypF
msin_03312		Hydrogenase nickel incorporation protein	hypB
msin_03313		Hydrogenase maturation metallochaperone	hybF/HypA
msin_03314	2b	Large subunit (no certainty, motifs not complete)	hupV
msin_03315		Chaperone protein	hybE
msin_03316		Rubredoxin/electron transport intermediate	hupI
msin_03317		Hydrogenase maturation protein	hyaF/hupH
msin_03318	1d	Hydrogenase assembly protein	hyaE/hupG
msin_03319	1d	Assembly Chaperone protein	hupF
msin_03320		hypothetical protein
msin_03321	1d	Maturation protein	hupD
msin_03322	1d	Cytochrome b subunit	hyaC
msin_03323	1d	Large subunit	hyaB
msin_03324	1d	small subunit	hyaA
msin_03325	2b	Large subunit	hupV
msin_03326	2b	small subunit	hupU
msin_03327		hypothetical protein
msin_03328		hypothetical protein

## Sheet: Methylocapsa aurea KYGT
Gene identifier	[NiFe] hydrogenase	Annotation	Gene
DL86_RS04495		Nickel transporter	hupE
DL86_RS04500		Nickel transporter	hupE
DL86_RS04505		Nickel transporter	hupE
DL86_RS07300		Hydrogenase maturation protein	hypX
DL86_RS09385		Nickel incorporation protein	hypB
DL86_RS13100		Hydrogen maturation factor (carbamoyltransferase)	hypF
DL86_RS13105		NHL repeat protein	hcaB
DL86_RS13110		FeS protein	hucE
DL86_RS13115		hypothetical protein
DL86_RS13120		hypothetical protein
DL86_RS13125		TTP repeat protein	hcaA
DL86_RS13130		hypothetical protein
DL86_RS13135		Hydrogenase maturation protease	hcyI
DL86_RS13140		hypothetical protein
DL86_RS13145	2a	Large subunit	hucL
DL86_RS13150	2a	Small subunit	hucS
DL86_RS13155		hypothetical protein
DL86_RS13910		Hydrogenase nickel incorporation protein	hypB
DL86_RS14105		High-affinity nickel transporter	hoxN/hupN/nixA
DL86_RS14110		Hydrogenase maturation protease	hcyI
DL86_RS14115		hypothetical protein
DL86_RS14120		DUF5947 familiy protein
DL86_RS14125		DUF6084 familiy protein
DL86_RS18835		FeS cluster biogenesis protein, nifU-like
DL86_RS14135	1h	Large subunit	hhyL
DL86_RS14140	1h	Small subunit	hhyS
DL86_RS14145		Hydrogenase maturation protein	hypC/hybG/hupF
DL86_RS14150		phosphoheptose isomerase
DL86_RS15105		Hydrogenase expression/formation protein	hypE
DL86_RS15110		Hydrogenase formation protein	hypD
