# Supplementary material for: Hydrogen Oxidation Benefits Alphaproteobacterial Methanotrophs Under Severe Methane Limitation
Source: Environ Microbiol. 2025 Aug 3;27(8):e70163. doi: 10.1111/1462-2920.70163 (PMC12319191; doi:10.1111/1462-2920.70163)
Supplement: Supplementary file 3 — Data S3: Supporting Information. [file EMI-27-e70163-s002.xlsx]

## Sheet: METHYLOCYSTIS BRYOPHILA H2sT 
		Slow growing H2 vs no H2		Fast growing vs slow growing		Fast growing high O2 vs low O2		Slow growing (1% O2)			Slow growing + H2 (1% O2)			Fast growing 1% O2			Fast growing 20% O2
geneID	Annotation	log2FC	adj.P.Val	log2FC2	adj.P.Val2	log2FC3	adj.P.Val3	TPM replicate 1	TPM replicate 2	TPM replicate 3	TPM replicate 4	TPM replicate 5	TPM replicate 6	TPM replicate 7	TPM replicate 8	TPM replicate 9	TPM replicate 10	TPM replicate 11	TPM replicate 12
B1812_08055	(2Fe-2S)-binding protein	-0.235447	0.23455	-0.611802	0.00118331	-0.11054	0.631504	123.934	112.339	133.461	147.5	100.394	122.767	57.9921	79.597	63.7809	88.71	103.169	80.3102
B1812_07950	(2Fe-2S)-binding protein	0.680006	0.0132713	-0.274396	0.340456	-0.783918	0.0467049	27.0828	22.5072	22.6833	57.8155	39.5291	40.5849	17.7197	21.8023	11.47	14.72	12.6516	14.0103
B1812_07855	(2Fe-2S)-binding protein	1.34689	0.0159975	-0.179201	0.777392	0.163785	0.845061	10.9578	2.5188	5.39099	18.6608	16.9563	16.7917	6.68097	4.2398	2.1461	7.42	5.44353	7.06464
B1812_07975	(2Fe-2S)-binding protein	1.22409	0.0309958	-1.10615	0.129493	-0.384709	0.725947	3.13214	4.17578	6.07698	8.92105	12.7945	15.011	0	2.60302	3.32158	1.51	2.5101	0.86365
B1812_14845	(2S)-methylsuccinyl-CoA dehydrogenase/acyl-CoA dehydrogenase msd	-0.110003	0.536024	0.33096	0.0147922	0.0837223	0.602593	31.3789	33.0156	33.1764	32.9678	36.4276	36.2716	32.5066	35.6054	34.2895	56.7	51.5978	49.6066
B1812_08685	[acyl-carrier-protein] S-malonyltransferase	0.126524	0.710527	-0.0645324	0.819849	0.778899	0.00924	10.4691	5.71338	8.85908	10.8385	10.0964	10.5742	6.66116	7.86661	5.24214	19.55	15.5307	14.3201
B1812_08935	[NiFe] hydrogenase large subunit 1h, hhyL	-1.41328	3.03515e-08	-5.09656	1.13807e-16	0.290033	0.297041	191.651	235.388	246.658	99.9268	102.486	92.09	5.51862	7.06744	3.9918	11.49	9.56381	7.97671
B1812_08930	[NiFe] hydrogenase small subunit 1h, hhyS	-1.28485	7.43546e-08	-4.99133	4.7344e-16	0.535035	0.068834	214.34	260.104	295.599	123.777	127.62	115.237	7.67555	5.73933	6.73128	13.74	12.0117	16.6671
B1812_09565	[protein-PII] uridylyltransferase	-0.292382	0.0921159	1.54226	7.59394e-11	-0.0387195	0.831322	18.1257	18.4514	19.5883	17.556	17.5005	18.4965	54.1387	42.1143	41.5332	66.45	66.5567	60.441
B1812_01265	1-(5-phosphoribosyl)-5-[(5- phosphoribosylamino)methylideneamino]imidazole-4- carboxamide isomerase	0.290502	0.263999	1.046	1.64842e-05	0.126193	0.579596	20.7287	16.1607	23.8677	35.2343	22.0821	30.4829	39.4241	37.0087	28.8504	50.38	59.2662	56.1412
B1812_02820	16S rRNA (adenine(1518)-N(6)/adenine(1519)-N(6))- dimethyltransferase	0.191129	0.415999	-2.263	7.39422e-08	0.297309	0.483236	23.7874	32.6249	24.4201	38.4919	35.2368	32.4194	4.37523	4.9919	4.11099	10.12	9.01948	5.58984
B1812_05525	16S rRNA (cytidine(1402)-2'-O)-methyltransferase	0.711015	0.0312994	2.69814	1.38376e-10	-2.26235	1.24948e-08	15.0725	6.55748	10.2772	21.9281	17.4988	20.0789	50.2062	51.9403	67.6562	12.31	21.2033	19.0922
B1812_11680	16S rRNA (cytosine(1402)-N(4))-methyltransferase	-0.099148	0.725353	1.05121	7.11754e-06	-0.826676	0.000387524	31.04	39.4218	34.7335	38.1687	39.657	35.9766	61.7162	47.8309	74.4689	40.6	57.6389	51.7675
B1812_18295	16S rRNA (cytosine(1402)-N(4))-methyltransferase	0.369729	0.514771	-0.209735	0.686439	0.0189286	0.979617	2.81234	1.95369	2.32397	2.52763	3.97477	4.74056	1.28522	1.70819	1.86996	1.98	3.08328	2.44345
B1812_09785	16S rRNA (guanine(527)-N(7))-methyltransferase RsmG	-0.484278	0.31268	0.21642	0.569813	0.369244	0.384951	6.00469	5.2704	9.38016	3.71758	6.02385	7.53382	5.25179	7.61	6.24819	15.44	13.7301	8.04384
B1812_17705	16S rRNA (guanine(966)-N(2))-methyltransferase RsmD	0.476316	0.220621	1.48882	2.1713e-05	-0.17577	0.568677	7.08008	9.45788	6.47822	13.152	13.3822	10.2974	19.7169	14.7989	19.7594	22.37	28.8763	18.395
B1812_15100	16S rRNA (uracil(1498)-N(3))-methyltransferase	-0.37995	0.348764	-0.83182	0.0353758	-0.0174878	0.977244	10.101	8.04005	8.35034	4.79375	10.8418	9.5768	4.61437	3.37517	4.41607	4.62	9.10201	4.8568
B1812_20665	16S rRNA processing protein RimM	-0.23231	0.570904	0.437072	0.140715	0.424422	0.186581	19.9569	12.9388	19.3437	14.2112	18.9866	18.7243	23.7467	28.5864	10.9135	38.8	36.7995	39.1283
B1812_07320	1-acyl-sn-glycerol-3-phosphate acyltransferase	0.280094	0.401045	-0.501658	0.123932	0.0279131	0.957273	11.1419	13.0905	7.75846	18.0889	10.8623	16.5996	5.35652	7.98124	4.98413	8.58	9.19318	9.39525
B1812_19540	1-aminocyclopropane-1-carboxylate deaminase	0.308668	0.413618	-1.03543	0.0163398	0.830565	0.0968802	5.58319	3.2103	7.24822	8.85013	6.35384	7.29967	1.62095	1.85129	2.67211	8.14	4.5429	3.89663
B1812_20435	1-deoxy-D-xylulose-5-phosphate reductoisomerase	-0.280233	0.0948661	0.0360985	0.808425	0.26094	0.104459	32.088	26.9409	32.4715	31.125	28.1413	28.6007	26.456	25.4896	26.2867	42.73	48.8278	44.9258
B1812_01145	1-deoxy-D-xylulose-5-phosphate synthase	0.0647446	0.740352	1.4076	2.46151e-10	-0.155776	0.318953	55.9571	47.9574	70.3339	66.3296	70.1649	74.1504	130.649	126.38	124.661	164.85	165.748	167.152
B1812_02260	2,3,4,5-tetrahydropyridine-2,6-dicarboxylate N-succinyltransferase	0.434511	0.035767	-0.0236783	0.908785	0.889859	0.000120747	19.5458	18.2593	21.1354	28.5915	29.8835	35.0645	15.7205	19.3525	13.4569	49.06	39.1465	42.3877
B1812_08650	2,3-bisphosphoglycerate-dependent phosphoglycerate mutase pgmA	-0.134963	0.701945	0.1669	0.526493	0.581104	0.039008	17.0503	12.7172	22.8224	20.7554	17.1748	16.7127	20.1208	18.0343	11.5108	41.36	34.0793	29.6632
B1812_19940	23S rRNA (adenine(2503)-C(2))-methyltransferase	-0.0715503	0.759797	-0.281245	0.119105	0.104495	0.654524	17.7608	13.4909	19.1865	18.0078	19.4243	18.2296	11.099	10.8268	12.4454	18.28	17.6524	17.7421
B1812_14860	23S rRNA (guanosine(2251)-2'-O)-methyltransferase RlmB	0.0404114	0.914773	0.353178	0.170963	0.279038	0.338044	8.98197	9.21884	15.6911	16.1795	12.4189	10.8376	12.388	13.6336	9.07746	21.36	22.421	17.6156
B1812_01040	23S rRNA (pseudouridine(1915)-N(3))-methyltransferase RlmH	0.238214	0.478919	-1.46194	0.000602438	0.788523	0.0933795	36.064	31.1096	28.4041	44.0263	42.0606	45.8923	2.90362	12.6903	17.6848	24.12	25.9675	22.1834
B1812_07325	2'-5' RNA ligase	-0.105704	0.736451	0.81536	0.000421976	-0.384864	0.101766	18.4023	15.3581	24.7415	20.3343	20.2627	21.7145	30.1955	26.3467	28.408	31.1	35.7092	27.5281
B1812_14760	2-amino-4-hydroxy-6- hydroxymethyldihydropteridine diphosphokinase	0.858168	0.0468328	0.876337	0.0268737	0.734271	0.0498017	4.91738	8.87784	7.48085	14.5443	11.3196	18.4353	10.3911	11.0116	9.57161	19.19	26.2131	33.5736
B1812_04030	2-dehydropantoate 2-reductase	-0.121904	0.663165	-3.25721	3.4579e-08	1.89732	0.000373977	26.3492	23.3701	37.9802	39.6061	25.0479	29.0142	3.28719	3.34193	1.22897	12.71	14.7895	12.8903
B1812_21115	2-dehydropantoate 2-reductase	0.439866	0.210554	-0.00578082	0.987122	-0.364135	0.403458	7.56581	3.7445	4.60375	7.6022	9.23954	8.08923	2.70815	5.41006	4.90473	4.26	5.30844	5.12779
B1812_15085	2'-deoxycytidine 5'-triphosphate deaminase	-0.377157	0.1272	0.563432	0.00567305	-0.82471	0.000881096	16.4452	11.7355	14.4521	14.2248	14.8942	9.57526	18.4682	16.2414	18.0768	14.31	16.2091	12.6251
B1812_03430	2-isopropylmalate synthase	0.126808	0.481968	3.40907	6.67656e-17	-2.34281	3.55131e-13	115.044	106.035	141.017	147.893	150.883	160.347	1191.4	1077.09	937.563	309.82	319.677	285.684
B1812_16365	2-keto-4-pentenoate hydratase	-0.573148	0.120803	-3.90896	5.32566e-06	1.52542	0.0917838	5.59193	6.22291	9.1987	5.57186	5.86664	4.44578	1.02068	0.407882	0	2.12	1.05336	1.34199
B1812_00605	2-methylfumaryl-CoA hydratase mch	-0.231306	0.173093	-0.780347	2.32108e-05	-0.0428193	0.848635	39.1575	35.7531	39.1334	35.38	36.2778	42.2649	20.0224	18.4338	17.1182	25.32	26.6804	26.1253
B1812_00670	2-nitropropane dioxygenase	-0.507533	0.00401609	-1.20177	7.92503e-08	0.0510561	0.829076	49.9081	44.757	54.9576	39.2587	44.44	38.9745	18.4565	16.2868	19.5541	31.27	24.9926	25.2101
B1812_11095	2-oxoglutarate dehydrogenase E1 component, sucA	-0.131858	0.471627	0.410668	0.0043029	0.127219	0.430336	47.7582	50.5042	55.4712	56.0332	51.4801	56.3409	66.0672	50.704	54.7792	90.98	91.7656	87.8303
B1812_10790	2-oxoglutarate dehydrogenase E2 component (dihydrolipoamide succinyltransferase)sucB	-0.163728	0.399433	0.381071	0.0133532	-0.377578	0.0274744	41.0096	31.3694	48.6588	43.8594	38.2812	42.474	40.9651	42.7881	46.029	53.57	45.9894	45.7162
B1812_01475	2-polyprenylphenol 6-hydroxylase	0.303625	0.203005	0.536011	0.00942734	0.301297	0.166896	12.2117	8.77846	11.5455	17.8838	12.923	16.4619	13.8796	15.8843	10.1322	27.18	21.0288	22.3972
B1812_09285	2-succinylbenzoate--CoA ligase	-0.464316	0.0120597	-0.554914	0.00133987	0.212044	0.264302	47.6052	32.3588	35.2836	31.7919	33.3567	31.3472	21.0186	23.3032	20.394	40.43	32.7777	36.0583
B1812_11865	3'(2'),5'-bisphosphate nucleotidase	0.179207	0.676425	0.490869	0.128709	-0.543853	0.167209	4.12441	3.59017	4.65123	4.53722	6.85928	5.11622	4.10934	5.7413	4.50047	4.43	5.64393	4.3243
B1812_07130	3'(2'),5'-bisphosphate nucleotidase CysQ	-0.0392797	0.903384	-0.0213299	0.928485	0.380245	0.138692	19.5768	17.5118	17.9183	17.8588	21.8939	23.3429	11.8046	16.0759	17.3935	23.76	36.833	27.0371
B1812_03540	3,4-dihydroxy-2-butanone-4-phosphate synthase	-0.222795	0.331509	-0.359985	0.0635214	-0.112119	0.658201	32.316	30.1091	28.7077	25.0206	32.7609	34.396	18.0153	20.515	20.5346	31.73	29.5489	19.4675
B1812_01935	30S ribosomal protein S1	0.334213	0.0408868	-1.13555	9.45625e-09	0.788143	9.18726e-06	190.108	149.254	181.705	264.534	230.619	270.149	68.7617	71.3955	57.6613	178.35	152.327	164.708
B1812_15515	30S ribosomal protein S10	-0.007318	0.979836	2.78708	1.43281e-12	-0.229793	0.328192	684.599	915.791	508.168	771.295	783.62	828.788	4705.75	3846.51	3369.18	5181.22	4283.37	5243.97
B1812_15640	30S ribosomal protein S11	0.497024	0.00288823	-1.372	1.47073e-09	0.930578	3.62447e-06	404.583	357.646	489.7	722.471	624.071	706.192	144.87	132.697	124.326	345.22	393.366	373.144
B1812_15495	30S ribosomal protein S12	0.41201	0.0624529	-1.90141	4.75621e-10	1.02628	2.61377e-05	927.015	1222.46	880.161	1648.55	1345.94	1693.57	261.369	261.451	163.76	653.03	633.219	700.009
B1812_15635	30S ribosomal protein S13	0.132783	0.518666	-2.03305	5.06416e-12	0.176883	0.336662	1089.35	1288.98	1031.8	1409.53	1416.62	1529.07	219.298	237.732	235.095	405.25	318.785	422.082
B1812_15585	30S ribosomal protein S14	-0.218301	0.29536	2.93403	2.67829e-15	-0.242737	0.124071	177.405	176.515	147.25	163.401	169.716	168.434	1238.91	1013.96	963.444	1343.8	1329.07	1254.2
B1812_06270	30S ribosomal protein S15	0.56237	0.00116047	2.3497	2.60154e-14	-0.360762	0.0165867	377.425	376.111	443.632	648.209	699.593	713.894	1587.32	1789.09	1715.46	1861.95	2206.95	1716.7
B1812_03920	30S ribosomal protein S16	0.362209	0.0670602	2.37365	3.79773e-13	-0.541316	0.00224854	173.51	176.001	155.342	306.685	234.132	223.578	735.043	669.425	785.944	658.43	833.39	701.317
B1812_15565	30S ribosomal protein S17	-0.262312	0.195451	2.7589	2.92244e-14	-0.0525337	0.806799	702.017	803.261	592.583	761.714	628.422	644.056	4445.45	3989.99	3407.57	5931.34	4900.12	5726.85
B1812_13680	30S ribosomal protein S18	0.770797	0.0153065	1.66158	7.97356e-07	-0.505669	0.0691345	254.155	137.791	369.315	430.617	409.597	599.418	755.502	575.097	569.25	750.18	477.318	731.483
B1812_15540	30S ribosomal protein S19	-0.204586	0.396796	2.94567	5.50205e-14	-0.40929	0.0347267	322.253	377.701	247.231	321.018	317.168	307.047	2478.21	1883.09	1721.1	2264.42	2090.47	2224.85
B1812_20305	30S ribosomal protein S2	0.655035	0.000480333	-1.24162	2.16578e-08	0.590191	0.00133419	109.391	143.82	136.339	237.944	226.315	248.524	42.4472	53.5471	41.1023	97.29	109.35	92.9516
B1812_17170	30S ribosomal protein S20	0.523637	0.0158648	-1.8365	6.75276e-07	1.06403	0.00244263	147.466	131.124	193.763	243.122	245.101	299.788	25.4965	49.752	32.8393	92.88	133.736	108.059
B1812_01055	30S ribosomal protein S21	-0.331352	0.0628207	-2.20883	2.45681e-12	-0.823408	0.000287925	2001	1444.37	1540.7	1477.91	1617.58	1491.91	241.669	321.773	327.75	223.27	258.1	251.345
B1812_14515	30S ribosomal protein S21	-0.53733	0.130657	0.162253	0.586699	-2.21095	4.56505e-05	194.838	101.747	94.0447	116.098	101.422	86.1744	81.244	180.696	102.313	27.36	45.9049	38.3895
B1812_15550	30S ribosomal protein S3	0.0863614	0.640583	2.85194	5.83619e-16	-0.130452	0.404654	129.209	132.912	126.299	164.186	150.643	167.594	807.9	736.094	801.202	970.82	1137.75	1009
B1812_10100	30S ribosomal protein S4	0.243741	0.163842	0.702784	2.79734e-05	0.170038	0.299299	275.005	235.105	286.131	350.101	340.882	411.132	425.053	363.09	301.748	593.01	609.297	563.071
B1812_15605	30S ribosomal protein S5	0.0900383	0.798099	2.7012	3.12169e-11	-0.543237	0.0308763	86.7774	110.153	79.435	175.806	91.3165	90.128	471.937	424.66	606.69	419.34	523.975	548.318
B1812_13675	30S ribosomal protein S6	0.573523	0.00863985	1.04585	3.16401e-06	-0.470311	0.0195354	129.613	106.832	115.626	267.927	162.876	194.329	233.527	193.002	184.813	231.64	177.573	231.758
B1812_15500	30S ribosomal protein S7	0.868976	0.00020972	-0.769656	0.000465734	1.02507	5.07424e-05	154.64	154.72	210.659	391.057	283.142	442.718	86.6973	102.137	66.1139	226.3	240.542	281.939
B1812_15590	30S ribosomal protein S8	-0.120099	0.607084	3.01978	2.31917e-15	-0.793492	1.44109e-05	85.7484	82.7579	93.8894	112.123	90.7503	80.4726	606.642	594.381	578.166	586.31	440.425	474.201
B1812_02940	30S ribosomal protein S9	1.02706	0.000237632	0.934743	0.000245938	0.608242	0.00976693	36.5565	26.4431	58.6353	96.9261	75.1316	107.226	67.6629	64.5332	53.8098	144.66	125.253	140.349
B1812_10260	3-dehydroquinate synthase	-0.355404	0.0324871	1.15717	6.67251e-09	-0.204268	0.177806	36.1582	31.3113	38.1498	31.2042	32.7607	32.2213	67.4771	63.5517	65.4018	85.95	93.4677	69.9014
B1812_16005	3-deoxy-7-phosphoheptulonate synthase	0.253821	0.227052	0.0965383	0.587637	1.45571	3.47756e-08	38.4885	34.4409	51.3561	57.3886	50.5443	63.6221	42.3491	41.4539	27.7503	158.98	136.687	141.594
B1812_13370	3-deoxy-D-manno-octulosonic acid transferase	-0.260306	0.387082	0.233953	0.324498	-0.283851	0.318735	10.4217	6.62591	9.88245	8.29398	7.88354	10.0054	9.2004	7.35794	9.95109	8.32	13.0963	10.5348
B1812_03260	3-deoxy-manno-octulosonate cytidylyltransferase	0.102318	0.765006	0.180472	0.493864	0.101571	0.763829	10.8218	7.80639	10.1288	13.0816	9.411	14.2459	7.83444	11.3137	7.95965	13.8	15.7455	12.9573
B1812_12255	3-hydroxyacyl-[acyl-carrier-protein] dehydratase FabA	-0.278439	0.162589	0.37065	0.0245349	-0.242888	0.193349	109.478	86.6147	111.897	95.1113	91.8079	109.454	132.978	103.08	99.4595	153.61	116.245	138.685
B1812_20455	3-hydroxyacyl-[acyl-carrier-protein] dehydratase FabZ	-0.183256	0.430519	0.0148761	0.939161	0.18966	0.388329	75.8187	61.2269	64.6301	85.6776	59.4367	64.6874	52.8372	68.9676	48.9992	103.13	83.2876	96.2294
B1812_13225	3-hydroxyacyl-CoA dehydrogenase	-0.196562	0.269244	-0.162619	0.254978	0.299033	0.0615922	56.1231	54.3448	69.1605	58.2454	63.1768	60.8413	48.9234	42.2124	42.6023	89.75	69.1475	80.7725
B1812_03960	3-hydroxybutyrate dehydrogenase	0.106026	0.625561	0.74509	4.24202e-05	0.11721	0.520334	47.3406	42.2426	37.0407	55.5395	50.4026	53.0035	64.5931	53.9203	59.4057	88.2	102.8	88.6891
B1812_04170	3-hydroxybutyryl-CoA dehydrogenase	0.134934	0.45186	0.997606	7.80552e-08	-0.833975	4.76038e-06	105.534	79.5595	108.584	122.113	132.402	119.501	155.069	159.73	171.441	128.18	133.729	134.19
B1812_19425	3-hydroxybutyryl-CoA dehydrogenase	0.0657048	0.813965	-0.32919	0.125928	0.386828	0.121336	19.1995	18.1048	20.2919	24.0425	21.9175	24.5212	15.9092	15.2968	8.53867	25.22	23.42	23.9141
B1812_03595	3-hydroxyisobutyrate dehydrogenase	-0.237909	0.31968	0.515352	0.00693041	-0.70213	0.0020191	18.3111	19.2877	21.872	16.0789	19.7048	23.6013	25.0013	22.4635	23.3812	21.96	19.0053	22.0305
B1812_16410	3-hydroxyisobutyryl-CoA hydrolase	-0.204026	0.361341	-2.50005	7.64066e-09	-0.677339	0.138692	19.4227	26.5872	23.6206	23.8593	22.1475	23.5666	3.88472	2.52304	3.80097	3.14	3.5089	2.29829
B1812_10140	3-isopropylmalate dehydratase large subunit	0.0508956	0.820003	0.329793	0.0340174	0.944896	3.62029e-06	32.0406	27.2462	42.0175	40.1133	37.9851	42.7868	40.046	34.2007	31.2736	98.32	99.7581	95.023
B1812_12695	3-isopropylmalate dehydratase small subunit	0.0747516	0.778843	-0.658678	0.00370678	0.8386	0.00108734	55.6599	48.8736	44.0906	63.1698	63.6867	55.8155	21.1917	37.0551	21.5334	66.85	59.9349	78.9265
B1812_12315	3-isopropylmalate dehydrogenase	0.189804	0.37383	1.15477	1.3568e-07	0.246401	0.157012	23.378	20.7179	31.8004	31.0331	33.4189	35.1963	50.5756	45.0283	43.8485	91.58	73.4932	75.3782
B1812_03870	3-mercaptopyruvate sulfurtransferase	-0.209367	0.387082	0.447462	0.0187303	-0.920165	0.000210667	32.6733	22.2459	38.1009	34.0595	29.5117	28.6874	29.3479	37.2357	37.2493	28.34	30.5773	21.2732
B1812_08070	3-mercaptopyruvate sulfurtransferase	1.51414	3.34627e-06	-0.193194	0.529267	0.528467	0.122294	7.89005	9.23705	8.45414	28.0809	28.4258	28.8127	8.51525	6.53801	4.3062	13.93	9.44915	16.5415
B1812_13960	3-methyl-2-oxobutanoate hydroxymethyltransferase	-0.429404	0.0500837	-1.12558	1.63001e-05	-0.341362	0.244616	46.3058	26.2531	38.8378	30.693	32.264	31.8343	11.3007	15.0367	15.1891	17.42	14.1098	16.2161
B1812_20980	3-methyladenine DNA glycosylase	-0.392138	0.152006	-0.545135	0.037896	0.180293	0.596979	15.6791	14.3526	13.4532	12.7081	10.7995	15.7464	7.05578	9.49355	7.94438	12.23	14.0516	14.8567
B1812_12815	3-methyladenine DNA glycosylase	-0.353485	0.293178	-0.849952	0.0133513	0.489502	0.237056	10.9442	10.9738	13.2071	11.1892	10.2878	10.2338	5.13337	6.54284	4.19384	13.28	13.1703	7.02767
B1812_16395	3-methylcrotonyl-CoA carboxylase	-0.231541	0.224596	-1.95926	3.52769e-09	0.0229427	0.951973	12.6216	12.0209	14.1286	12.7898	12.4144	13.2853	3.61436	2.79714	2.09266	4.57	3.86564	3.67248
B1812_02995	3-oxoacyl-[acyl-carrier-protein] reductase	0.201351	0.350635	0.385848	0.0278554	0.311154	0.103809	41.6781	38.6519	43.3766	56.5728	53.8782	55.6973	44.9884	43.4502	46.6013	64.94	101.919	81.4164
B1812_09290	3-oxoacyl-ACP reductase	-0.218915	0.44579	-0.0173531	0.942146	0.266442	0.314383	34.8157	40.9888	29.4176	33.1522	39.0948	32.303	32.4228	23.6017	31.2309	54.32	37.5221	61.4337
B1812_13945	3-oxoacyl-ACP synthase	-0.0729685	0.782793	-1.02177	6.45253e-05	0.301838	0.275858	29.5664	28.9665	21.8315	30.6484	28.3322	29.6284	13.5634	11.5009	8.42973	22.53	16.2754	20.0919
B1812_15715	3-oxoacyl-ACP synthase	-0.0372327	0.910357	0.385013	0.0831777	0.316612	0.195906	12.157	8.13358	14.8984	13.5816	11.8777	13.754	11.5188	15.4884	10.6357	22.61	23.4723	21.8707
B1812_18890	3-phosphoglycerate dehydrogenase	-0.0738239	0.80422	-0.277359	0.225073	0.76674	0.00328937	9.82463	8.48046	8.43534	10.5312	10.1759	8.99609	5.75448	5.83989	6.75195	13.72	18.5149	13.9656
B1812_05295	3-phosphoshikimate 1-carboxyvinyltransferase	-0.113281	0.647581	0.465188	0.0114467	0.519217	0.00789321	16.7464	11.8815	21.0631	18.1742	16.7061	17.5781	18.139	20.0071	17.8064	43.64	38.8728	34.5324
B1812_14855	4-(cytidine 5'-diphospho)-2-C-methyl-D-erythritol kinase	0.891755	0.00563863	-0.207115	0.555662	0.35584	0.388169	4.73858	4.41692	6.53269	13.2418	9.98611	10.6403	3.84624	3.07154	4.21522	5.63	6.60634	9.10572
B1812_13620	4a-hydroxytetrahydrobiopterin dehydratase	0.11692	0.638935	-1.94117	1.2693e-08	-0.576473	0.0766602	178.922	290.109	195.571	291.417	265.721	263.985	52.3198	41.5368	47.5575	50.4	40.8408	44.6772
B1812_20935	4-carboxymuconolactone decarboxylase	-0.0895949	0.783749	-0.670732	0.020035	0.444337	0.194111	36.3291	34.2349	33.0605	39.1835	35.7129	38.9565	17.272	17.923	18.1444	45.51	32.4831	29.5066
B1812_20805	4Fe-4S ferredoxin	-0.101693	0.649491	-0.832758	3.83364e-05	0.987395	1.39578e-05	61.6392	52.0164	43.0932	59.3161	55.9349	53.9825	27.4667	23.878	22.0055	72.74	60.4628	77.8568
B1812_21545	4Fe-4S ferredoxin	-0.506383	0.0139494	-2.63257	3.51504e-10	-0.743011	0.0564759	14.0854	14.7456	17.9772	13.4289	12.9372	11.8698	1.27091	3.46094	1.75396	1.73	2.01853	1.60276
B1812_03360	4Fe-4S ferredoxin	0.063217	0.871677	-0.018985	0.951204	0.0613356	0.884511	4.36383	3.55555	3.79437	4.03722	5.46067	4.95252	2.38841	4.29804	2.95596	5.71	4.31877	4.60444
B1812_03895	4-hydroxy-3-methylbut-2-en-1-yl diphosphate synthase	0.419785	0.0308076	0.303045	0.0780689	0.140947	0.485916	18.6238	18.5962	22.9951	38.657	27.7449	28.1827	22.0453	18.7633	21.1908	32.94	35.1061	30.8383
B1812_05210	4-hydroxy-3-methylbut-2-enyl diphosphate reductase	0.162289	0.361341	-0.0205948	0.892708	0.663737	0.000164211	41.0871	42.673	51.3807	58.2679	59.612	57.797	32.7122	39.204	38.5237	91.03	82.8959	80.9888
B1812_07120	4-hydroxybenzoate polyprenyltransferase	-0.48725	0.0123719	0.404316	0.0121564	-0.0562133	0.784194	36.1252	35.1958	33.6767	28.0297	28.1338	31.4738	41.6106	33.9235	41.4629	53.93	61.0181	47.9429
B1812_16355	4-hydroxyphenylpyruvate dioxygenase	-0.194091	0.526857	-3.89494	3.24439e-12	-0.0727008	0.873273	141.337	330.361	215.849	221.986	236.156	206.083	11.6705	13.3278	11.1875	20.05	14.0157	16.2825
B1812_08655	4-hydroxy-tetrahydrodipicolinate reductase	0.0624953	0.850097	-0.698913	0.0148302	0.868997	0.00729778	12.1642	10.9164	17.9183	18.1294	14.4242	16.4265	4.86073	8.03796	7.41361	15.73	19.3105	20.0951
B1812_00340	4-hydroxy-tetrahydrodipicolinate synthase	0.170472	0.342753	-0.441624	0.00553878	1.42582	6.53927e-09	47.3781	44.3452	58.3668	62.8365	63.4864	69.9934	31.4333	33.5562	26.8676	123.47	114.846	119.846
B1812_13785	4-hydroxy-tetrahydrodipicolinate synthase	0.472987	0.239594	-1.02815	0.0304568	0.0172822	0.981727	4.48298	4.51112	2.66973	6.63731	6.55979	5.43636	0.982529	1.56912	1.88396	3.03	2.36229	1.37846
B1812_02815	4-hydroxythreonine-4-phosphate dehydrogenase PdxA	0.0795211	0.840049	0.624924	0.0224047	-0.535816	0.0878348	8.9331	5.18934	8.68622	8.90128	10.281	8.56958	7.33847	12.5966	9.17344	8.04	13.1787	8.57729
B1812_10660	4-oxalocrotonate tautomerase	-0.111802	0.80012	0.171766	0.601611	-0.663923	0.106159	66.7319	60.9964	73.9869	92.3462	55.9421	73.2358	43.049	59.6178	90.2329	44.04	75.9385	57.2886
B1812_03350	5-(carboxyamino)imidazole ribonucleotide mutase	0.15865	0.442936	-0.492654	0.00869741	-0.131664	0.583673	45.1129	50.1921	61.0165	70.2159	67.4353	63.7179	28.9004	35.6758	26.923	39.76	41.0982	40.388
B1812_03355	5-(carboxyamino)imidazole ribonucleotide synthase	0.341516	0.328444	0.416802	0.154759	0.0464235	0.908832	6.96441	4.43731	11.19	9.33021	9.42714	13.2339	5.98181	9.16401	8.41818	12.45	12.8627	10.224
B1812_11370	5,10-methenyltetrahydrofolate cyclohydrolase fch	-0.308781	0.0877596	-1.11614	5.51166e-07	0.430377	0.0325122	67.962	51.9853	71.6377	58.7147	60.9817	59.5281	27.1833	24.3214	22.0693	45.12	43.5336	55.8277
B1812_02980	5,6-dimethylbenzimidazole synthase	0.175263	0.663564	1.21722	9.67728e-05	0.0687557	0.831093	11.6158	5.08008	8.81471	10.4636	11.8986	10.4354	16.4674	19.3513	13.1328	27.64	22.7207	23.7241
B1812_00085	5'/3'-nucleotidase SurE	0.156612	0.504423	0.0197576	0.921509	0.092645	0.702937	24.2137	17.4047	23.9208	30.3835	27.5396	27.0781	18.7466	18.2518	18.1514	25.3	30.4892	30.385
B1812_01680	50S ribosomal protein L1	0.140565	0.575652	2.4389	1.86991e-12	-0.292326	0.136747	74.1991	71.379	97.4049	106.959	85.327	121.006	396.347	298.632	405.512	407.61	515.429	381.775
B1812_05960	50S ribosomal protein L10	0.12746	0.595001	0.716389	0.000225494	-0.886216	4.65694e-05	1848.31	2217.27	2212.81	2656.63	2431.89	2928.28	3360.73	2325.34	3000.14	2331.9	2611.17	1878.63
B1812_01675	50S ribosomal protein L11	0.388877	0.0269277	2.66315	7.9136e-15	-0.63108	0.000266444	176.629	160.166	223.591	285.605	262.193	303.109	1100.68	888.657	959.779	994.15	938.028	832.242
B1812_02935	50S ribosomal protein L13	0.465922	0.00768385	0.209745	0.155821	0.734185	5.89206e-05	135.463	136.574	149.679	229.521	215.965	235.038	161.436	138.954	112.212	311.85	335.995	337.067
B1812_15570	50S ribosomal protein L14	-0.0917911	0.658981	2.97321	1.77399e-15	0.0733631	0.693725	338.369	374.402	307.218	415.94	320.526	384.823	2352.16	2230.62	2096.12	3508.44	3078.95	3640.02
B1812_15615	50S ribosomal protein L15	0.00546517	0.976912	2.74969	3.61634e-16	-0.488907	0.000822272	179.527	168.549	199.319	212.229	214.617	213.762	1008.28	1040.03	1023.36	1062.78	1151.47	973.01
B1812_15555	50S ribosomal protein L16	-0.177513	0.341007	2.92078	8.11576e-16	-0.3279	0.0314215	163.303	158.905	164.409	158.235	153.613	194.218	1134.01	1035.65	922.925	1189.5	1149.03	1230.54
B1812_15650	50S ribosomal protein L17	0.346776	0.0274816	1.46128	7.10125e-11	-0.684868	4.1412e-05	690.281	678.695	788.052	1072.01	968.784	1168.37	1571.65	1735.56	1651.47	1660.56	1505.53	1330.18
B1812_15600	50S ribosomal protein L18	-0.101543	0.610098	3.22131	2.34017e-16	-0.54727	0.000949204	278.702	217.406	292.937	294.494	277.796	281.235	2260.85	1945.49	1919.39	2369.09	1890.1	1857.49
B1812_07155	50S ribosomal protein L19	0.497058	0.00202058	-0.249014	0.0676372	0.137799	0.391116	267.166	238.426	266.043	408.564	442.177	421.974	163.363	211.665	168.376	296.73	284.605	284.791
B1812_15535	50S ribosomal protein L2	0.12885	0.447991	3.09385	1.25703e-16	-0.556814	0.000493957	195.356	181.436	179.995	234.34	236.019	240.893	1478.08	1257.2	1245.81	1290.85	1359.21	1273.66
B1812_08285	50S ribosomal protein L20	0.531201	0.00243362	0.87319	1.32104e-06	0.970374	1.06307e-06	330.123	302.908	375.286	561.194	538.533	599.181	550.269	524.336	467.231	1246.8	1660.93	1500.66
B1812_15735	50S ribosomal protein L21	0.538959	0.00103264	-0.915938	2.18033e-07	0.252362	0.0893962	1135.26	1015.6	1146.89	1941.46	1713.09	1948.26	464.715	548.328	448.601	947.06	766.436	818.589
B1812_15545	50S ribosomal protein L22	0.0819496	0.743456	2.95432	8.18636e-15	-0.228219	0.168498	85.7959	90.878	84.9856	120.404	93.2772	111.27	653.884	501.098	551.755	708.95	644.332	753.971
B1812_15530	50S ribosomal protein L23	-0.0771064	0.763498	2.69705	1.32242e-13	-0.15548	0.422345	291.498	297.822	216.208	324.089	260.437	302.875	1768.59	1350.54	1255.55	1959.7	1945.02	1748.43
B1812_15575	50S ribosomal protein L24	-0.0741847	0.736522	3.10624	9.00234e-16	-0.148175	0.386195	316.193	302.182	248.6	340.438	328.356	290.69	2260.8	1998.27	1967.87	2942.07	2446.04	2787.96
B1812_18240	50S ribosomal protein L25/general stress protein Ctc	0.595476	0.00061576	1.32652	7.76119e-10	-0.14493	0.346837	83.0179	66.8635	92.8925	153.678	133.095	139.478	177.433	162.966	165.323	222.7	234.388	207.316
B1812_15730	50S ribosomal protein L27	0.478425	0.019496	0.0464601	0.794884	-0.273501	0.157835	1101.31	764.613	1331.2	1761.9	1566.78	1755.67	794.709	978.516	923.282	1270.17	889.334	1105.68
B1812_09575	50S ribosomal protein L28	0.0385124	0.898722	-0.592188	0.00938408	-0.519107	0.0611672	300.129	191.368	253.548	299.096	296.599	287.29	82.8893	169.081	166.667	143.05	155.665	115.37
B1812_15560	50S ribosomal protein L29	-0.0689851	0.741014	2.98183	4.37085e-16	-0.378997	0.00999632	402.561	390.658	445.019	454.207	429.172	496.557	3055.41	2698.99	2449.15	2979.94	3169.46	2982.57
B1812_15520	50S ribosomal protein L3	0.206704	0.243858	3.00797	9.09625e-16	-0.508852	0.00282671	258.449	252.013	240.19	340.798	342.438	329.228	1944.64	1435.28	1699.25	1633.77	1807.16	1714.4
B1812_15610	50S ribosomal protein L30	-0.133184	0.820939	2.47108	5.09247e-07	-0.556067	0.169899	548.45	670.384	416.688	656.563	571.596	488.275	3099.23	1673.88	2945	1101.1	3724.57	3609.29
B1812_10495	50S ribosomal protein L31	0.304717	0.100551	0.348272	0.0315107	0.787578	5.23598e-05	298.367	280.61	289.418	413.012	432.322	408.762	386.175	286.174	270.708	820.56	746.1	753.801
B1812_07175	50S ribosomal protein L32	0.684382	0.00130309	-0.111117	0.54094	-0.175486	0.410417	1017.89	979.767	1020.17	1777.69	1796.45	2115.91	608.587	1122.53	670.944	1081.89	946.46	975.076
B1812_03250	50S ribosomal protein L33	-0.183485	0.488086	-2.16388	4.0155e-09	-0.312789	0.340273	2463.51	1887.75	1567.75	2126.62	1877.77	1997.09	204.835	433.079	488.279	413.93	420.201	430.673
B1812_02860	50S ribosomal protein L34	0.875223	0.000766452	0.954343	0.000104993	-0.161163	0.514075	513.319	408.9	693.639	946.118	1135.99	1359.66	711.167	859.254	998.948	1031.5	1130.34	1182.15
B1812_08290	50S ribosomal protein L35	0.465387	0.00447142	0.551617	0.000249725	0.841812	3.15216e-06	865.809	843.812	818.491	1307.7	1356.27	1419.22	1161.62	977.463	972.551	2743.67	2686.81	2637
B1812_09495	50S ribosomal protein L36	0.115812	0.626397	-0.847842	0.000100299	-0.179713	0.459948	2744.95	2155.3	2959.45	3201.04	3420.59	3258.31	831.096	1681.29	1182.61	1611.58	1415.17	1615.25
B1812_15525	50S ribosomal protein L4	0.0609685	0.801626	2.69001	7.63162e-14	-0.192066	0.317378	197.784	209.941	164.794	252.082	213.996	229.927	1276.17	887.391	945.055	1213.24	1372.67	1326.02
B1812_15580	50S ribosomal protein L5	-0.173868	0.347614	3.01	9.80343e-16	0.073236	0.693082	225.895	217.389	190.952	219.383	196.858	241.646	1607.13	1331.25	1335.53	2203.55	2337.1	1987.65
B1812_15595	50S ribosomal protein L6	-0.186045	0.308418	2.87196	1.2826e-15	-0.425996	0.00762161	161.253	175.246	154.757	176.21	149.344	180.047	1107.13	919.853	982.418	1114.37	1118.11	1017.17
B1812_05965	50S ribosomal protein L7/L12	0.4763	0.0477958	0.976948	3.12374e-05	-1.03838	4.21109e-05	646.034	613.382	715.124	1613.79	806.6	937.133	1085.57	902.712	1286.63	816.24	737.824	740.902
B1812_13485	50S ribosomal protein L9	0.427098	0.0097169	0.919119	3.19421e-07	-0.264103	0.0827137	266.866	218.136	277.342	450.829	335.833	414.376	391.767	393.777	413.226	512.3	492.408	447.593
B1812_05585	5-aminolevulinic acid synthase	0.0983097	0.579865	0.578025	8.83784e-05	-0.459119	0.0021007	162.3	163.72	207.226	223.137	225.7	214.483	212.801	222.137	226.32	245.42	227.163	226.53
B1812_20730	5-aminolevulinic acid synthase	0.327884	0.0692742	-3.57076	6.01844e-12	0.412627	0.273644	46.1029	52.0383	41.3354	63.1015	64.913	76.4576	3.02561	3.87166	2.66258	5.79	7.50262	5.51477
B1812_09970	5-formyltetrahydrofolate cyclo-ligase	0.0743914	0.821558	0.775119	0.00124234	-0.44604	0.0766602	23.3659	17.7612	29.6504	26.2912	31.7318	27.6202	27.444	30.265	43.0969	33.15	40.608	32.7938
B1812_18140	6,7-dimethyl-8-ribityllumazine synthase	0.83494	0.225846	0.294535	0.655661	-0.636677	0.438312	4.19899	2.68704	1.41546	7.06744	3.63516	6.9773	2.79654	5.00083	1.13624	1.29	2.85978	3.68281
B1812_03820	6-carboxytetrahydropterin synthase QueD	0.303644	0.266211	0.0478013	0.852355	-0.323233	0.290865	36.0887	30.7695	39.3503	56.3718	42.792	55.1283	20.5809	35.2423	35.8065	34.99	34.2119	36.5736
B1812_09340	6-phosphofructokinase pfk	-0.0655346	0.752337	1.54753	8.24523e-11	0.270872	0.0739379	35.6313	27.0523	35.693	35.9167	38.094	35.1855	83.3451	73.6359	82.6241	136.87	150.165	132.704
B1812_07715	6-phosphogluconate dehydrogenase gnd	-0.502614	0.00362928	-2.18897	6.59412e-11	0.252902	0.328118	42.8612	39.4834	44.7952	37.7393	30.1124	37.479	6.99076	8.1646	7.74757	13.18	14.4249	12.4447
B1812_07700	6-phosphogluconolactonase	-0.563913	0.0274138	-2.46216	2.30409e-07	0.518187	0.275177	23.0111	30.8215	36.8751	26.89	20.8999	22.0675	4.36392	3.79814	4.87963	13.2	6.53083	8.35177
B1812_00445	6-phosphogluconolactonase pgl	0.0838402	0.730423	-0.14841	0.432763	0.370235	0.0823961	20.2284	17.4453	18.4736	23.7776	25.6116	20.3514	10.7179	16.5646	15.113	26	27.0479	26.553
B1812_03825	7-carboxy-7-deazaguanine synthase	0.172645	0.494251	-0.326202	0.13078	0.405559	0.104459	29.5403	21.7941	40.222	44.3386	36.1245	37.1906	18.0086	20.9441	19.8995	39.58	37.4846	36.9028
B1812_09490	7-cyano-7-deazaguanine synthase QueC	0.212796	0.478976	-0.168511	0.52353	0.499831	0.0875784	18.2823	13.0262	19.9017	24.1257	23.5843	20.9758	7.7422	13.6523	17.0352	26.37	28.5025	22.7339
B1812_09135	7-keto-8-aminopelargonate synthetase	-0.457796	0.0585125	-3.56563	2.54567e-08	0.29381	0.675505	11.0197	12.8839	16.2269	11.4805	12.1423	9.79979	1.24365	0.497282	1.02585	1.34	2.14133	1.3078
B1812_10575	8-amino-7-oxononanoate synthase	0.111788	0.5773	-0.0876179	0.589955	0.360824	0.0438378	21.6619	23.4737	21.1493	27.5348	26.3308	29.8039	17.3314	18.761	15.8633	31.68	34.0599	31.3396
B1812_14730	8-amino-7-oxononanoate synthase	0.393903	0.166929	0.376604	0.134699	0.306939	0.274649	6.68406	5.01432	10.6494	11.6681	9.21629	12.2187	7.59478	8.46388	7.01902	14.05	13.7832	13.7966
B1812_12615	A alpha-helical domain with a conserved ER moti	-0.600394	0.0157874	1.01621	8.18236e-06	0.59088	0.00354507	31.8831	19.0446	30.5146	20.7739	16.5409	25.4742	44.8904	50.6703	40.2692	111.16	88.1066	98.4127
B1812_07505	A/G-specific adenine glycosylase	-0.0187324	0.972788	0.627813	0.0670801	-0.0813393	0.856034	3.56228	3.95719	2.72172	3.90051	5.00748	2.90456	5.00144	2.99818	5.768	6.48	5.93646	5.52361
B1812_16555	AAA family ATPase	-1.58396	2.22433e-08	-4.56664	3.52203e-16	0.0684595	0.822456	194.208	204.597	246.998	86.8869	83.0897	80.6862	10.8508	6.80702	6.01575	13.05	8.80104	13.051
B1812_18075	AAA family ATPase	-0.0397724	0.871677	-0.214227	0.227797	-0.426046	0.048662	33.0819	26.2115	42.3545	44.5574	33.1418	36.6262	22.4776	24.4535	24.7466	28.81	25.4246	23.3599
B1812_13565	AAA family ATPase	-0.0582583	0.810585	-1.17922	4.70908e-06	0.870372	0.000773024	28.3669	28.3706	38.6625	35.3363	31.1058	39.8948	10.9085	11.4307	12.0407	34.99	28.0925	29.0563
B1812_11585	AAA family ATPase	-0.341943	0.23714	-0.109526	0.662289	-0.698992	0.0261557	12.5555	6.92509	12.1003	10.6298	10.6887	7.37012	7.30617	9.79191	6.84316	6.39	7.75354	7.26739
B1812_13420	AAA family ATPase	0.195708	0.663165	0.351389	0.301831	-0.703451	0.0889585	8.89481	6.5866	7.44326	12.7886	11.9054	6.86407	5.79394	7.28502	12.3056	4.14	12.3244	7.83196
B1812_01875	AAA family ATPase	0.432789	0.127352	1.92045	3.62145e-09	-0.309518	0.143063	6.79182	4.69911	4.82314	10.5867	7.54269	7.82497	21.8222	16.1665	14.8661	23.33	18.9127	18.4457
B1812_13575	AAA family ATPase	0.239989	0.783756	0.300918	0.652727	-0.499009	0.551403	5.71205	5.43532	3.50165	4.02442	6.4966	11.7117	3.47189	6.89297	4.16483	4.83	10.6121	1.83832
B1812_10415	ABC transporter	-0.0483457	0.804189	-0.210322	0.127656	0.821218	7.05193e-06	66.3329	62.9969	66.7222	73.0589	74.9544	73.4869	42.705	47.3963	51.325	123.91	116.936	122.763
B1812_08375	ABC transporter	-0.222654	0.300314	0.570844	0.00140502	0.324616	0.0750746	37.7591	44.9322	41.7917	41.9026	37.7906	44.6308	59.7816	52.5209	43.2774	82.42	101.272	97.5329
B1812_10410	ABC transporter	-0.136129	0.653196	-0.329757	0.176904	0.90475	0.0012981	23.0111	12.6912	18.8413	18.2358	16.7788	22.7262	12.6951	12.977	10.0846	34.47	30.6133	32.1543
B1812_18620	ABC transporter	0.0439248	0.848014	1.20037	2.18431e-08	0.186624	0.262467	17.1224	13.924	17.0597	19.6216	15.9472	22.973	33.2037	32.1062	27.2732	51.4	51.3119	49.77
B1812_20240	ABC transporter	-0.228138	0.28758	0.361743	0.0348361	0.456709	0.0140662	14.1556	9.78479	13.0034	12.2627	13.2083	11.1669	14.3091	14.0353	11.3641	27.66	27.5759	23.5954
B1812_13150	ABC transporter	-0.0742939	0.820003	-0.932179	0.00278761	1.18312	0.000776468	12.1434	13.2502	11.9429	14.9044	11.0703	15.8799	4.20829	6.71612	5.02153	16.98	16.9308	20.1334
B1812_13145	ABC transporter	0.0904051	0.80616	0.932863	0.000471375	0.819347	0.000980195	9.05836	7.60811	10.9969	10.4266	11.4929	12.2743	20.4206	13.7716	11.5642	35.16	38.7976	39.2745
B1812_11665	ABC transporter	-0.432955	0.37914	1.60564	1.37634e-05	0.274366	0.339051	7.43424	4.85223	7.13347	7.5122	6.50691	3.27647	21.4822	13.9829	15.7973	32.41	33.3486	22.6163
B1812_06370	ABC transporter	-0.405368	0.191068	-0.621951	0.0368317	0.606946	0.0768134	5.71908	6.06134	4.61202	5.14095	3.79982	5.61638	3.84353	2.92825	2.26631	5.93	6.43212	7.31283
B1812_02355	ABC transporter	0.0429918	0.94125	-0.693775	0.155383	-0.594154	0.39602	3.55927	4.25007	6.49069	4.17322	5.67708	6.98714	1.14772	2.7475	3.13846	1.77	4.33114	1.208
B1812_16655	ABC transporter	0.425337	0.468516	-1.86786	0.00973945	1.2707	0.132544	2.39361	1.98411	1.82736	2.62125	3.74237	3.62874	0	0.537036	0.828881	0.93	2.07883	2.12335
B1812_08365	ABC transporter ATP-binding protein	-0.0179965	0.94125	-0.408351	0.0245349	0.406462	0.0499456	33.865	34.7959	34.7048	44.9584	35.246	39.4401	23.2797	21.1538	20.5722	42.16	42.0921	40.6901
B1812_10400	ABC transporter ATP-binding protein	-0.199157	0.363694	1.09539	2.63106e-07	-0.241547	0.165404	32.016	21.8628	26.8663	26.2753	27.0525	28.5539	51.9461	44.4921	48.0342	62.03	58.8221	55.7499
B1812_15370	ABC transporter ATP-binding protein	-0.374909	0.0963789	-0.802898	0.00087772	-0.280326	0.347254	17.9683	17.8083	22.5367	17.7328	16.6077	17.6525	7.08831	10.4206	9.7965	11.38	11.1371	10.2088
B1812_16025	ABC transporter ATP-binding protein	0.0302081	0.934013	0.552444	0.0207667	0.902708	0.000389179	14.7158	8.16904	11.8232	13.8691	13.4874	13.5187	12.1188	15.1107	14.6037	35.01	42.4883	37.8668
B1812_08565	ABC transporter ATP-binding protein	-0.418335	0.336057	0.992786	0.00183534	0.37664	0.210175	14.149	7.13564	5.94456	6.14635	8.45898	8.3732	13.1523	17.129	13.2841	31.6	25.2368	25.8472
B1812_02690	ABC transporter ATP-binding protein	-0.0270363	0.94125	0.49384	0.0420252	0.163236	0.562785	11.934	8.25014	13.5006	11.6254	14.4766	12.0687	9.94688	14.9586	14.1231	21.22	20.0807	22.5494
B1812_10280	ABC transporter ATP-binding protein	0.59097	0.0416008	-0.445936	0.156843	0.468249	0.207701	10.36	5.84398	10.183	16.1408	14.5713	15.1175	5.71363	5.70089	4.39776	8.25	12.8705	11.6501
B1812_07335	ABC transporter ATP-binding protein	0.520126	0.0996062	-0.0592279	0.854048	0.335305	0.354258	9.90857	9.33417	21.4234	24.6072	17.8155	20.9837	8.84516	9.06981	12.0791	19.47	19.0579	16.4061
B1812_18205	ABC transporter ATP-binding protein	-0.18969	0.610098	-0.355898	0.260638	0.399454	0.288535	8.56494	6.71691	10.3386	11.553	6.72507	8.20893	4.53151	6.24347	5.40226	9.52	11.0165	11.2751
B1812_04400	ABC transporter ATP-binding protein	-0.819901	0.142669	-1.63586	0.00858159	-0.924799	0.32427	4.76707	4.20829	4.36945	2.06562	3.37185	3.45826	0.757427	1.20885	1.24287	2.1	0	1.59439
B1812_09350	ABC transporter ATP-binding protein	0.511978	0.164684	1.01108	0.00189949	-0.51943	0.126188	4.665	5.25683	9.12836	10.8377	8.66155	10.8103	10.3246	8.94707	11.3923	9.13	10.1492	11.8155
B1812_04380	ABC transporter ATP-binding protein	0.608391	0.158025	0.527595	0.176904	-0.177695	0.719617	2.73661	3.74015	2.66697	4.17435	6.88827	5.33558	3.57102	3.13549	4.10458	3.96	5.14818	4.88553
B1812_09665	ABC transporter permease	-0.282911	0.166929	-0.218394	0.22212	0.67525	0.0011887	22.1313	21.1398	19.5247	22.3777	19.4737	18.4884	12.5785	19.2328	13.4645	36.34	35.782	32.4905
B1812_10395	ABC transporter permease	0.0927681	0.775095	0.466158	0.0450053	0.0696642	0.819655	12.7766	8.38249	16.8084	14.5849	16.4349	14.7459	13.8511	14.9495	13.51	27.12	22.4066	16.0241
B1812_04385	ABC transporter permease	-0.277763	0.319671	0.0525084	0.825671	-0.180153	0.536518	6.92545	5.44884	5.86571	5.07784	6.38724	6.19186	4.97701	5.51212	5.21328	6.02	7.31951	7.04487
B1812_00585	ABC transporter permease	-0.0520436	0.910793	0.766801	0.0113258	-0.0932871	0.803017	6.89796	5.82237	4.7369	5.84965	7.35219	6.44648	8.57332	5.99463	11.2494	9.17	11.6096	13.8094
B1812_06365	ABC transporter permease	-0.411477	0.202087	0.497798	0.0459732	0.495175	0.0584756	6.11351	4.69498	7.17942	5.2209	6.0151	4.37341	9.73425	5.83878	6.35758	13.7	15.7145	13.8615
B1812_09355	ABC transporter permease	0.0419944	0.911686	0.644878	0.0118404	-0.277462	0.335655	2.9221	2.49699	3.63306	4.46641	3.07092	3.3527	3.55101	3.23861	5.14348	4.2	5.6178	4.35413
B1812_18200	ABC transporter permease	0.344594	0.529554	-0.461687	0.3618	0.709594	0.223518	2.66107	2.11555	3.29917	2.84161	5.41312	4.03788	1.62114	1.61655	1.32897	3.75	2.91839	5.11947
B1812_16660	ABC transporter permease	0.179521	0.778843	-0.121004	0.818988	1.04772	0.0517417	1.48885	1.43154	2.21776	2.75516	2.41905	1.57861	1.35898	1.95465	0.671227	4.27	4.76675	2.8591
B1812_11610	ABC transporter substrate-binding protein	0.114966	0.532462	-0.975496	1.30122e-07	1.2457	1.14955e-08	338.047	382.198	434.462	506.117	477.944	471.548	169.002	150.037	170.163	550.22	576.512	556.144
B1812_01085	ABC transporter substrate-binding protein	-0.0730303	0.711317	0.160464	0.257164	-0.0755472	0.668184	58.8703	54.0641	53.8627	59.6579	58.1151	68.0406	47.0688	59.4263	49.447	68.8	74.5095	71.5661
B1812_06445	ABC transporter substrate-binding protein	-0.249503	0.142669	-2.96638	4.50534e-13	0.628795	0.0133777	43.5264	42.2645	35.8208	38.8078	41.2565	39.1045	4.71615	3.88285	4.34469	8.98	10.3173	9.77354
B1812_14485	ABC transporter substrate-binding protein	-0.36712	0.0473665	-2.11292	1.47858e-10	1.00248	9.96841e-05	37.3467	31.6524	28.8176	24.8523	31.9368	32.0589	6.15419	6.31829	6.19425	17.09	20.3496	17.4388
B1812_12025	ABC transporter substrate-binding protein	-0.375869	0.0397909	0.956053	4.88839e-07	-0.0128178	0.950867	17.4317	15.0883	17.6605	14.2803	14.7519	16.167	31.6511	25.7628	24.6227	39.8	41.1798	36.2193
B1812_18195	ABC transporter substrate-binding protein	0.0962301	0.790943	-1.08731	0.00359648	0.687299	0.106781	10.7384	5.60736	8.11283	9.74774	11.1697	9.195	2.55723	4.54018	2.33811	6.83	8.79152	6.57603
B1812_02365	ABC transporter substrate-binding protein	-0.481185	0.195451	0.685891	0.0149924	-0.0205822	0.957273	7.10488	7.27045	7.74067	9.62103	5.16462	4.46486	6.96229	12.1314	10.6663	15.8	13.3729	13.3191
B1812_16665	ABC transporter substrate-binding protein	0.190582	0.575375	-0.567108	0.0736756	1.69982	1.45147e-05	5.76794	5.72214	8.23447	9.23676	7.22322	9.60923	4.73797	2.94495	3.46787	19.97	18.1973	13.8439
B1812_04485	AbrB family transcriptional regulator	0.133236	0.638352	1.02038	1.6089e-05	-1.46295	2.06978e-06	81.0902	77.1312	68.6185	95.1682	97.4889	97.9591	103.868	167.69	116.75	68.56	73.5351	59.638
B1812_12045	acetate kinase	0.198969	0.637936	-0.616726	0.119209	0.42773	0.385394	4.11182	3.93637	3.30418	4.3034	5.72757	5.30855	2.42743	1.58803	2.18343	5.51	2.27911	4.87358
B1812_15125	acetate permease ActP	0.12831	0.606826	1.92294	6.81896e-11	-0.737902	0.000238033	17.7275	10.7365	18.871	23.3647	18.1303	17.9472	51.4404	46.4592	49.0266	43.19	45.9486	38.8576
B1812_03945	acetoacetate decarboxylase	0.0492595	0.835494	0.425941	0.0106036	-0.212027	0.256057	85.453	102.015	74.4881	104.197	93.777	117.439	102.812	104.549	85.2832	116.48	120.521	128.962
B1812_16375	acetoacetate--CoA ligase	-0.407309	0.0248894	-3.18758	7.84828e-14	0.0572093	0.847832	59.0853	74.8179	79.7203	66.9545	60.8784	59.1983	5.17196	6.26094	8.03257	9.92	9.13832	10.21
B1812_02630	Acetoacetyl-CoA reducatase phaB	-0.164907	0.321991	1.41965	9.06406e-11	0.597155	0.000174044	158.334	172.682	165.508	167.655	170.814	179.013	402.043	376.98	333.572	835.8	807.559	796.078
B1812_01310	acetoacetyl-CoA reductase	-0.753991	0.0213994	0.62915	0.0124002	0.683821	0.00740049	19.9852	13.1968	13.7087	7.56754	12.1072	13.5465	19.814	17.6696	23.262	40.94	50.7746	50.7073
B1812_09545	acetoin utilization protein	0.105908	0.653785	-1.05992	2.41263e-05	0.567505	0.0256848	35.0306	26.4799	29.1205	40.5339	32.4939	41.5841	10.0845	15.8559	10.3629	25.06	24.3607	28.8473
B1812_12190	acetoin utilization protein	-0.525971	0.30271	-1.16209	0.0232231	-0.159298	0.842476	3.51316	2.20208	3.41269	3.26151	2.27516	1.85108	1.11544	2.00528	0.459016	1.29	1.15057	1.76011
B1812_19980	acetolactate synthase 3 large subunit	0.265448	0.10156	1.55219	3.64324e-11	-1.1889	1.90788e-08	84.4755	73.2886	91.0983	116.823	111.491	120.153	219.114	219.359	172.755	144.39	127.522	116.72
B1812_19990	acetolactate synthase small subunit	0.363714	0.0376403	0.345943	0.0209198	-0.23486	0.1599	168.207	217.499	216.15	316.66	279.813	302.905	194.046	227.198	213.461	295.21	237.524	252.891
B1812_15435	acetyl/propionyl-CoA carboxylase subuit alpha, pccA	-0.0399413	0.86672	1.79314	4.508e-11	0.355128	0.0434813	39.1531	32.0855	42.5746	48.1698	35.4908	46.0896	129.912	110.963	90.332	218.51	187.048	204.767
B1812_02625	acetyl-CoA acetyltransferase phaA	0.150689	0.392313	0.788643	3.08908e-06	0.68071	6.87496e-05	173.794	144.087	178.637	220.82	206.446	214.398	271.672	213.812	231.363	593.85	520.873	549.986
B1812_13220	acetyl-CoA acetyltransferase phaA2	0.16238	0.430519	0.281397	0.0800476	0.13989	0.460941	39.3375	35.1091	37.1947	53.1156	43.2572	50.1861	39.4671	31.9054	43.0959	68.01	63.3865	51.0831
B1812_16415	acetyl-CoA acetyltransferase phaA3	-0.172665	0.440299	-3.58395	2.00158e-09	0.241386	0.690957	16.6892	17.2034	24.7814	19.4514	19.9647	20.1359	1.10338	1.05869	1.63757	2.04	2.0512	2.55283
B1812_04050	acetyl-CoA carboxylase biotin carboxylase subunit	-0.0531835	0.816093	0.269187	0.0872806	0.71013	0.000174044	31.7055	27.9068	39.3865	36.2779	33.6363	40.9158	36.4798	36.8908	26.5203	81.68	76.9659	76.1198
B1812_16160	acetyl-CoA carboxylase carboxyltransferase subunit alpha	0.217462	0.532437	0.289329	0.297862	0.890748	0.00266336	9.44468	4.91443	10.9407	12.3243	11.5113	9.30073	9.48415	7.3474	8.27651	21	22.526	23.8855
B1812_11145	acetyl-CoA carboxylase subunit beta	0.0218904	0.91791	0.0059397	0.969562	0.136844	0.418888	88.3028	73.0793	96.8772	101.118	98.6181	104.99	63.735	75.5739	76.1959	130.67	100.512	114.48
B1812_04055	acetyl-CoA carboxylase, biotin carboxyl carrier protein	0.146343	0.637936	-0.185131	0.474365	0.255972	0.403457	23.6639	23.1006	31.7878	44.2932	24.8141	33.9518	14.8526	19.2046	22.6828	34.86	31.6926	31.9496
B1812_11570	acetyl-CoA synthetase acs	-0.395512	0.0136731	0.698384	1.23518e-05	-0.317988	0.0332354	192.805	141.896	195.532	157.022	155.001	153.991	239.082	232.261	239.716	295.37	275.95	258.826
B1812_03950	acetyl-CoA--acetoacetyl-CoA transferase subunit alpha	-0.0365591	0.895748	-0.443932	0.034497	-0.327157	0.217751	30.3003	28.7445	28.0793	30.8183	34.5549	34.0268	17.6926	14.4736	22.0961	18.93	22.9593	20.0999
B1812_13915	acetylglutamate kinase	0.385729	0.0467244	-0.0712731	0.703338	1.10736	3.04486e-06	23.3189	21.0673	28.5019	33.9397	37.72	39.0354	15.8903	22.0809	19.332	62.89	62.2326	55.1743
B1812_11020	acetylornithine deacetylase	0.51458	0.00458487	-1.82832	3.49506e-09	0.9241	0.000431346	29.4567	31.567	39.2258	52.6332	57.1658	56.167	6.4048	9.14398	7.54223	24.76	19.3685	20.2078
B1812_12450	acetylornithine transaminase	0.436085	0.0061912	-0.557027	0.00036623	0.0174159	0.933295	48.0922	42.761	48.9757	68.6238	73.0469	79.7085	26.3264	27.5409	25.3255	39.17	36.2537	41.2985
B1812_21150	acireductone synthase	-0.206665	0.672129	-1.68464	0.00321036	0.513281	0.485012	9.64868	6.0281	6.87608	6.5258	6.21792	10.9858	0.440986	3.51613	2.52776	4.89	3.17295	3.71419
B1812_09255	aconitate hydratase 1 acnA	0.106594	0.600637	1.8054	9.84791e-12	0.16022	0.329392	21.8751	17.1123	20.8213	26.6529	22.6232	25.886	66.6873	58.0026	50.5403	108.94	90.1761	85.1956
B1812_09145	aconitate hydratase acnA	-0.389156	0.0337097	-3.64262	4.14705e-11	0.469418	0.278732	17.8919	22.2822	19.4593	18.2019	17.0987	17.5389	1.14687	1.63215	1.05377	2.12	3.03308	2.81292
B1812_11065	acriflavine resistance protein B	-0.145475	0.41916	0.696382	1.80013e-05	1.00123	2.55708e-07	13.4832	12.836	13.0242	13.9061	14.2588	13.3924	19.8386	17.3362	16.3701	48.91	54.0308	52.2776
B1812_11070	acriflavine resistance protein B	-0.163416	0.381154	0.326785	0.0267949	0.950484	1.49766e-06	11.1577	11.4249	11.6845	13.1319	11.9558	10.7093	13.0724	11.8797	11.0807	36.59	34.9269	29.6442
B1812_14815	acyl carrier protein	0.0200247	0.94125	-0.023205	0.9032	0.0554785	0.820279	697.597	579.033	747.948	735.024	797.265	860.634	406.209	767.776	527.25	936.28	860.334	715.788
B1812_10885	acyl carrier protein	-0.415304	0.00937602	-0.27946	0.0394814	-0.953405	2.16852e-06	666.317	579.471	644.577	522.389	585.11	548.218	433.755	451.841	413.732	297.91	356.081	323.858
B1812_17140	acyl carrier protein	0.124477	0.49894	1.49705	7.11547e-11	-1.34958	2.88916e-09	513.178	402.013	454.557	587.84	531.697	624.358	977.618	1086.69	1164.14	613.59	619.969	601.883
B1812_07250	acyl carrier protein	1.74244	0.000692425	2.41026	2.08155e-06	-1.45223	0.000652188	12.3927	11.5517	13.7975	69.4528	46.1059	39.9303	67.7629	65.0471	44.1475	32.44	45.964	17.4162
B1812_05755	acyl CoA:acetate/3-ketoacid CoA transferase	-0.278542	0.0621896	0.619009	2.42193e-05	-0.000382696	0.99863	90.564	76.1228	92.7089	80.7275	87.8948	80.5845	112.33	111.511	107.829	168.61	164.299	149.501
B1812_17055	acyl-[ACP]--phospholipid O-acyltransferase	0.336485	0.128814	2.45331	1.10572e-12	-0.348794	0.0587034	7.86477	8.1273	7.59687	11.3547	11.2936	12.1686	42.3022	28.8718	38.3307	41.81	48.3017	34.2903
B1812_20460	acyl-[acyl-carrier-protein]--UDP-N- acetylglucosamine O-acyltransferase	-0.0560007	0.908576	-0.037138	0.921016	0.609172	0.119326	6.53185	4.24442	5.32478	6.90785	5.81653	5.3759	4.43158	4.08239	4.48026	14.81	7.37428	7.89184
B1812_13215	acyl-CoA dehydrogenase	0.0939272	0.636212	0.310658	0.032041	0.977356	1.16938e-06	45.4279	60.3866	58.0701	67.3637	65.6361	69.8385	59.4864	56.7349	52.5057	172.37	156.883	153.411
B1812_16380	acyl-CoA dehydrogenase	-0.578606	0.0029705	-4.24904	4.06504e-11	1.16401	0.013625	36.7944	33.928	46.3063	32.513	27.2348	31.2129	1.12656	1.261	2.78621	6.46	4.65349	5.21302
B1812_16405	acyl-CoA dehydrogenase	0.080454	0.787947	-2.9638	1.26985e-08	0.0627128	0.917475	25.9564	43.8645	46.2438	47.822	42.3449	48.2851	1.99194	5.66292	4.56213	5.53	6.40023	6.05176
B1812_02715	acyl-CoA dehydrogenase	0.172195	0.496401	-0.310274	0.153809	-0.120574	0.681038	6.84613	6.36234	9.29961	10.8763	9.68607	8.66685	4.06467	5.2282	5.51896	6.31	7.35836	6.25687
B1812_07770	acyl-CoA desaturase	0.0315683	0.923761	1.8633	8.36596e-10	0.134312	0.491305	11.6359	11.8627	12.0673	16.5634	11.7658	14.5008	36.8359	42.327	30.1049	49.49	64.6347	60.2437
B1812_19345	acyl-CoA synthetase	-0.141872	0.377161	-0.573219	8.68466e-05	-0.347947	0.0188757	69.8563	55.3391	68.8149	69.4134	67.4331	67.6117	37.3698	36.2073	34.8317	40.73	41.5251	41.3974
B1812_16315	acyl-CoA thioesterase II	0.13747	0.637781	-0.269772	0.258617	1.07193	0.00015199	15.7694	13.5023	17.8466	22.4491	18.3109	19.6979	15.5069	8.08762	10.6663	30.14	33.5954	36.2946
B1812_03805	acyl-phosphate glycerol 3-phosphate acyltransferase	-0.345116	0.0403181	-1.23157	6.60217e-08	-0.159503	0.468215	14.2451	13.3868	14.7142	12.3701	13.7108	12.8582	5.22578	4.4514	5.4265	6.91	6.95982	5.66621
B1812_01050	acyltransferase	-0.414497	0.00915655	-0.597134	9.61016e-05	0.118244	0.463404	96.7159	84.0258	90.5381	80.8857	75.0713	81.746	53.976	48.1703	47.8235	79.98	71.701	84.7944
B1812_04015	acyltransferase	-0.563343	0.00377147	0.836313	9.28579e-06	0.301619	0.0841563	73.6736	81.7387	69.6606	59.9588	63.9327	54.0071	138.538	104.19	96.6503	193.8	206.975	199.529
B1812_10375	acyltransferase	-0.616988	0.00427586	-2.05532	6.49176e-09	-0.0697714	0.85407	42.6879	37.2354	36.4663	31.5152	31.5414	25.6418	5.28293	7.81038	10.4399	8.55	11.9922	12.2255
B1812_18040	acyltransferase	0.155686	0.597743	-0.376432	0.146211	0.809338	0.00615771	4.62568	5.82789	5.62454	7.98435	6.78864	5.95553	3.41097	3.15961	3.55713	8.97	9.09321	7.92788
B1812_12200	addiction module antidote protein	-0.110611	0.708294	0.419161	0.0476606	-0.439588	0.0756902	79.2261	78.9832	88.9961	89.5146	82.57	94.9597	82.2757	116.092	78.339	123.01	87.788	85.0904
B1812_19140	addiction module antidote protein, HigA family	-0.203457	0.475567	0.269734	0.216296	-0.244798	0.349858	68.9151	52.9561	56.7785	67.6874	48.724	67.1625	54.8223	56.4456	68.89	79.55	63.3554	78.3102
B1812_06205	addiction module protein	-0.3945	0.171213	0.0382437	0.881894	-0.866057	0.00897141	42.2596	48.3495	40.2231	36.5373	40.0448	38.4026	29.9049	41.2665	39.126	27.72	27.2587	33.351
B1812_11220	addiction module toxin RelE	0.535713	0.0493983	-2.35238	8.72748e-06	1.50632	0.00460044	73.7599	104.729	62.6001	165.199	107.115	130.82	18.9752	8.21737	12.411	51.17	50.946	54.7676
B1812_03400	addiction module toxin, HicA family	-0.105702	0.81378	-0.149129	0.674082	-0.209896	0.655675	65.6348	123.68	89.3923	73.261	109.986	106.995	79.076	66.2256	54.5888	97.12	69.9973	79.6118
B1812_12160	adenine phosphoribosyltransferase	-0.270686	0.120622	-0.0985953	0.513945	0.0153626	0.944714	109.979	99.9574	97.792	103.275	92.5075	102.51	71.0948	88.5942	79.9196	117.94	106.954	128.612
B1812_21365	adenosine deaminase	-0.184979	0.301401	-2.02564	5.27828e-10	-0.47592	0.103947	33.1689	28.2297	33.5227	33.2177	32.7868	31.3433	6.96582	6.851	5.5144	7.68	6.35762	5.9183
B1812_12475	adenosine kinase	0.568679	0.0180654	0.241002	0.27685	0.679962	0.00490115	12.1646	12.125	18.0467	27.2412	24.7057	20.2231	13.5407	15.581	11.8159	27.3	36.6003	32.476
B1812_14575	adenosylcobinamide-GDP ribazoletransferase	-0.179692	0.783749	-1.32265	0.0342568	0.201729	0.834352	3.45404	3.88438	5.29153	5.20682	2.75424	5.23871	1.4849	0.296265	3.96038	2.4	1.52862	2.73491
B1812_20060	adenosylhomocysteinase	2.00852	1.27636e-08	2.64931	6.84657e-12	0.245442	0.320961	157.597	235.219	126.783	842.905	663.516	875.956	1033.17	872.767	751.027	1501.49	1515.37	1524.09
B1812_14720	adenosylmethionine--8-amino-7-oxononanoate transaminase	0.291036	0.333374	1.47707	3.63641e-07	0.495629	0.0165697	6.25841	4.31554	4.16439	6.68082	7.10615	7.27226	13.0495	11.5778	10.0924	25.09	23.3832	22.0845
B1812_00695	adenylate cyclase	-0.0964692	0.872712	-0.193405	0.682277	-0.839975	0.184556	8.24117	5.30312	9.16017	8.21566	10.093	6.28033	4.52891	4.79774	6.7374	8.36	4.62709	1.59057
B1812_15630	adenylate kinase	-0.200364	0.308189	2.10196	4.31336e-13	-0.0357003	0.841358	59.7851	51.6183	62.916	61.7251	49.9386	66.7992	209.489	227.326	189.714	317.27	282.139	287.477
B1812_19545	adenylate/guanylate cyclase domain-containing protein	-0.468928	0.0114176	0.0444621	0.781147	0.225866	0.194111	80.497	63.9358	63.4119	57.588	63.5397	53.6586	63.2972	62.5624	52.8127	103.09	86.5276	114.972
B1812_06715	adenylate/guanylate cyclase domain-containing protein	-0.103297	0.604507	0.593989	0.000223016	0.463226	0.00400657	14.1157	12.7251	15.3644	15.4203	14.4843	15.9337	20.3938	17.2702	15.9036	38.25	33.7166	34.565
B1812_01915	adenylate/guanylate cyclase domain-containing protein	-0.0793462	0.759605	0.288636	0.118015	0.54726	0.00762161	13.678	11.3012	13.9184	16.4122	13.6839	12.9733	16.7474	13.6031	10.3127	33.04	24.1654	27.4977
B1812_08810	adenylate/guanylate cyclase domain-containing protein	-0.539455	0.0290683	-0.108728	0.615503	1.15685	1.1615e-05	11.6707	10.6701	9.34594	9.10472	8.18247	8.10607	10.5634	8.95762	5.86144	29.04	24.295	26.3549
B1812_17235	adenylosuccinate lyase	0.742872	0.000748906	-0.680649	0.00512479	1.01287	0.00032821	7.72536	8.40599	7.97422	15.3319	16.7802	14.9829	4.16867	3.96917	4.2585	11.94	13.1273	11.6894
B1812_17680	adenylosuccinate synthase	0.287139	0.0998284	-0.530304	0.00111943	0.206132	0.24161	57.58	65.6601	66.8903	91.477	78.6375	101.902	39.4187	35.8474	34.6688	56.28	61.1972	66.9101
B1812_14625	adenylylsulfate kinase	-0.315899	0.229881	0.254515	0.231973	-0.514724	0.0444308	43.4222	33.7545	55.2831	39.2905	40.6503	42.072	36.4522	50.6526	42.2968	40.53	56.6584	36.6634
B1812_04215	adenylyltransferase	0.0496758	0.908576	-0.0654997	0.84605	0.215331	0.594016	8.80962	5.26488	9.68444	8.26649	10.5844	9.41328	4.02379	9.05061	5.70462	9.81	12.0516	9.62451
B1812_17360	ADP-glyceromanno-heptose 6-epimerase	-0.269206	0.337058	-0.124704	0.604214	0.88445	0.000931383	11.5897	11.214	12.7046	14.5695	8.35589	12.3117	7.96858	9.88015	9.0471	25.92	21.2593	26.0147
B1812_21415	ADP-heptose synthase	0.0558837	0.893426	2.04641	6.93567e-09	-1.28998	1.38447e-05	4.20786	4.07025	8.01653	6.52117	6.19632	5.94058	20.6371	17.603	15.7749	9.94	8.64051	13.8076
B1812_05115	AI-2E family transporter	0.00267185	0.992033	0.0312802	0.867423	0.105431	0.638536	24.4185	19.4302	27.2861	26.2616	27.7275	28.758	19.8079	22.5615	17.9501	26.57	38.3351	30.73
B1812_12665	AI-2E family transporter	0.0427825	0.858773	-0.366418	0.0432094	-0.887638	0.000475952	21.9767	25.6348	22.57	27.2271	26.4421	30.6067	17.8271	14.2494	13.6665	12.6	12.2672	10.417
B1812_01830	AI-2E family transporter	0.132535	0.592865	0.740027	0.000238374	-0.68467	0.00167521	17.0064	13.6371	18.6497	17.7524	21.1042	24.6819	21.471	21.9147	25.1386	19.86	21.8898	20.1356
B1812_13645	AI-2E family transporter	0.319523	0.225264	0.888774	0.000191659	0.0212056	0.942512	9.87245	6.47523	12.8805	14.9416	12.1763	14.3774	14.8231	15.3154	13.7231	23.42	22.3713	18.9471
B1812_10185	alanine acetyltransferase	0.47459	0.321119	0.0937862	0.837147	0.61749	0.197478	6.87107	7.61327	10.8519	13.0476	11.4248	16.2804	9.08876	3.88953	11.3624	11.62	18.5885	21.3603
B1812_05090	alanine dehydrogenase	-0.16472	0.383565	-0.733442	5.12715e-05	-0.21774	0.251551	53.3384	55.9333	73.3386	63.145	62.8579	62.2397	26.5912	29.6084	34.6312	39.75	35.5419	37.9555
B1812_06180	alanine racemase	0.478115	0.196353	1.7945	7.51791e-07	-0.521685	0.0621975	6.76686	3.69132	9.82972	11.631	10.3675	9.08463	19.3391	13.9706	23.813	17.46	20.6896	18.1339
B1812_00855	alanine--tRNA ligase	0.406324	0.0198881	1.21721	8.69826e-09	0.0158012	0.939097	21.769	27.9385	24.2636	39.0023	36.2338	38.6707	47.7211	45.5201	49.6463	68	77.5632	64.8039
B1812_21445	alcohol dehydrogenase	-0.0282534	0.918513	2.14952	3.44789e-12	-0.188873	0.248102	15.1641	10.9097	17.2422	16.3403	15.7322	16.9554	57.1698	54.3732	48.1468	67	68.3389	67.4814
B1812_21160	alcohol dehydrogenase	0.728401	0.2217	-0.430957	0.49587	-1.04034	0.237607	1.90347	2.09491	0.984342	2.70964	3.65189	3.12419	0.289616	0.925484	2.14451	0.54	0.298667	1.21873
B1812_18345	alcohol dehydrogenase adhP	-0.0103738	0.976017	-0.0872484	0.745478	-0.417783	0.20833	6.69602	7.13079	8.31141	8.66524	9.68512	7.14638	4.44526	6.21565	6.40265	6.42	6.59143	5.55305
B1812_11110	aldehyde dehydrogenase	-0.490256	0.0493983	-2.15499	4.6143e-07	-0.141557	0.790569	59.2533	56.9608	66.4514	46.3757	55.4322	49.6587	7.45612	7.89392	22.1555	17.59	15.2217	11.3482
B1812_07980	aldehyde dehydrogenase	-0.15744	0.711317	-0.0809684	0.814169	-0.736235	0.097898	26.6165	24.7423	25.3757	33.295	28.2497	19.702	21.5703	21.3863	17.2249	20.01	18.3108	13.3249
B1812_13450	aldehyde dehydrogenase aldB	-0.462816	0.00277636	-3.12444	1.40646e-16	0.609872	0.000225555	238.278	237.305	254.598	222.918	189.92	207.586	23.6809	24.2849	21.9	53.24	49.3164	52.4246
B1812_01610	aldehyde dehydrogenase aldB	-0.164051	0.421687	-1.88109	6.22299e-11	0.924418	2.32248e-05	95.8598	132.139	121.539	126.349	118.069	117.324	26.9287	27.862	23.8624	82.07	60.6832	75.5036
B1812_07075	aldehyde dehydrogenase aldB	0.270659	0.363164	0.0421522	0.875063	-0.154315	0.638536	11.0881	9.86329	10.4752	12.1293	11.5247	23.7017	7.68834	8.5587	10.9052	11.91	11.5788	11.7735
B1812_09120	aldehyde dehydrogenase aldB	0.0219036	0.950724	-0.290596	0.2748	-0.731108	0.042406	5.34719	7.01551	5.06752	6.19145	7.59849	6.57983	3.96716	3.96783	3.6863	3.67	4.44397	2.25924
B1812_13500	aldehyde-activating protein	-0.506653	0.0340088	-0.172647	0.410541	0.57832	0.0137304	45.4604	37.6996	38.8004	32.3492	29.6468	39.1091	30.1235	27.4286	32.9763	67.07	68.6801	60.7113
B1812_02225	aldehyde-activating protein	-0.1798	0.5596	-1.56961	6.4706e-05	0.0553264	0.920824	41.1186	30.6069	33.0473	37.4323	38.4262	32.0912	5.2549	10.4297	14.1776	16.98	10.7229	16.6177
B1812_01555	aldo/keto reductase	-0.166827	0.513504	-0.426615	0.0483874	0.436241	0.0793394	15.4088	12.3435	16.3138	17.6335	14.9323	13.2723	7.99785	8.37377	10.896	19.64	17.0695	16.8267
B1812_09810	aldo/keto reductase	-0.18258	0.54886	-0.796462	0.00693159	0.256508	0.484635	10.7197	11.0976	11.9467	9.31168	11.8166	14.0468	4.64592	5.03449	6.27137	8.59	11.625	8.03142
B1812_09935	aldo/keto reductase	0.263804	0.518196	-0.651425	0.105837	-0.00387747	0.99536	4.93729	4.19041	2.88429	6.40794	4.12863	6.59806	1.59047	2.11834	2.40086	2.7	3.5556	2.78835
B1812_10545	aldolase	0.148293	0.406712	-0.0891026	0.535992	0.477841	0.0032904	383.704	314.904	416.794	493.487	488.077	455.124	303.628	297.755	270.621	660.8	513.738	595.991
B1812_20280	aldose epimerase	-0.0526533	0.911493	1.01114	0.00121705	-0.761547	0.0228402	6.43879	3.96316	4.10255	4.45923	5.89375	6.06631	6.35614	9.64453	8.35978	8.23	6.22326	6.3534
B1812_04425	alkanesulfonate monooxygenase, FMNH(2)-dependent	0.592173	0.340383	-0.945433	0.156366	-0.20292	0.84451	0.866891	1.79098	1.23033	1.23391	3.35176	2.43706	0.225989	0.903422	0.372604	0.42	0.700115	0.713008
B1812_05465	alkene reductase	0.568049	0.0911568	0.667191	0.0267849	1.11676	0.000376275	4.73707	7.04033	7.26496	7.33792	11.5049	14.558	6.61197	8.53661	9.21626	24.23	27.5576	25.9464
B1812_04240	alkyl hydroperoxide reductase	0.0235085	0.959393	-0.489346	0.178114	1.09279	0.00722715	10.6159	12.1919	7.88537	10.367	15.2444	10.6063	4.44044	8.39552	4.98157	17.43	20.4872	18.1223
B1812_03840	alkylated DNA repair dioxygenase	-1.26931	1.61946e-06	-2.33405	5.42026e-10	0.828112	0.00503224	99.598	85.6288	67.9062	40.9639	37.9473	42.4649	16.8766	11.4694	13.7955	38.52	36.1816	31.8864
B1812_04735	alkylhydroperoxidase	0.066026	0.862843	-0.900871	0.0100887	-0.201066	0.687823	23.9622	21.135	25.4378	31.1313	23.458	32.6817	16.9429	13.4597	4.99729	13.51	12.5851	12.9844
B1812_07230	alkylhydroperoxidase	-0.440379	0.504705	-0.711203	0.202111	0.995333	0.116154	9.05418	4.94077	5.25255	6.81828	6.53402	3.25142	5.85185	1.54787	3.15077	10.81	8.94769	8.22909
B1812_07040	allophanate hydrolase	0.0254968	0.968927	-1.98764	0.00472724	1.3026	0.110946	5.86132	3.88506	2.96078	7.41794	2.94365	5.59921	0.39672	1.26605	0.650618	1.83	3.26542	5.01106
B1812_00755	alpha,alpha-trehalose-phosphate synthase	-1.11554	4.74392e-06	-1.00624	2.70354e-06	-1.16867	1.52784e-06	281.706	203.185	175.236	111.932	115.917	120.963	105.571	89.4538	76.367	54.46	64.635	55.1152
B1812_09190	alpha,alpha-trehalose-phosphate synthase	-0.539903	0.000918705	-3.23589	1.2826e-15	-0.488953	0.0203291	134.913	136.78	145.846	109.705	109.627	116.307	12.8162	12.9265	11.1921	13.92	10.5587	13.8664
B1812_04930	alpha,alpha-trehalose-phosphate synthase	0.00208467	0.993624	-2.21022	5.86458e-08	0.0027211	0.995536	10.6876	12.9211	12.1037	14.5381	12.7909	14.1638	3.10524	1.79428	1.70948	2.87	3.5671	2.72071
B1812_14510	alpha,alpha-trehalose-phosphate synthase (UDP-forming)	-0.334213	0.109287	-1.98864	4.8309e-08	0.0795937	0.848306	13.6124	14.0286	11.9373	12.9636	11.9132	11.6597	3.46903	2.48297	2.41155	4.73	4.15188	3.64752
B1812_02435	alpha/beta hydrolase	-0.874149	1.68871e-06	-0.242823	0.0518388	0.557891	0.000222324	125.191	120.636	132.673	82.8773	79.8694	78.2925	87.6644	89.9568	89.2804	196.64	200.9	174.671
B1812_09450	alpha/beta hydrolase	0.0309005	0.892201	-1.14515	2.45748e-07	0.550199	0.00498768	96.7206	102.229	115.597	132.125	123.572	118.867	29.7682	50.2176	39.2655	91.27	83.7779	76.9392
B1812_20085	alpha/beta hydrolase	0.0956901	0.618711	0.0358225	0.811899	0.135622	0.424974	75.4186	76.3653	91.0479	102.175	102.658	97.0839	63.8105	65.8171	77.8175	114.65	105.481	110.404
B1812_05480	alpha/beta hydrolase	-0.446915	0.0239766	-2.09623	1.11713e-09	0.922419	0.000904587	49.9537	39.8089	60.0292	48.9897	36.7645	41.7877	7.95237	11.2272	9.38516	30.16	21.6071	28.1624
B1812_11175	alpha/beta hydrolase	-0.0863917	0.774411	-2.63389	5.00993e-09	0.24822	0.555831	39.6173	74.8106	59.4957	62.5911	62.7773	58.9104	9.31178	6.6991	6.82711	16.67	9.22157	13.5561
B1812_03285	alpha/beta hydrolase	-0.718596	0.216278	-0.27556	0.574089	-0.160161	0.821174	23.4381	27.2514	34.2483	22.6401	25.5462	11.0137	17.194	20.4132	16.8093	32.63	21.6042	18.3913
B1812_02415	alpha/beta hydrolase	-0.180803	0.422261	1.11523	2.26596e-07	0.628636	0.000371158	21.4768	15.3268	20.2821	21.0462	17.2814	20.5119	36.0853	32.9163	34.3703	79.1	75.6071	77.1189
B1812_01790	alpha/beta hydrolase	0.107138	0.775188	0.545693	0.0423363	-0.175714	0.586975	19.8108	9.96153	19.6934	18.039	23.391	19.2672	17.2397	19.3974	21.8027	28	21.3189	26.3033
B1812_19250	alpha/beta hydrolase	0.0406873	0.882643	0.348809	0.064472	-0.0486156	0.847832	18.0529	14.0184	21.2479	19.0524	21.0749	23.5769	17.0482	18.6148	20.3416	29.7	24.3232	24.8096
B1812_18600	alpha/beta hydrolase	-0.0252616	0.934013	0.24083	0.232599	-0.0873615	0.737733	14.7422	17.0367	18.0738	19.4879	18.5456	18.6205	13.7824	17.1494	17.6512	26.68	18.1674	22.2584
B1812_07480	alpha/beta hydrolase	0.241399	0.505572	0.124662	0.689118	-0.0835953	0.842476	9.95529	4.89896	7.71976	11.3885	9.87493	9.43122	7.79226	5.18536	7.73817	10.51	10.0371	7.17424
B1812_14610	alpha/beta hydrolase	0.242811	0.506074	-0.117609	0.719141	0.331825	0.373387	8.66449	7.47818	13.9762	12.5813	15.2591	12.344	6.32935	5.3075	11.967	14.93	15.0038	10.9883
B1812_03635	alpha/beta hydrolase	0.235441	0.471143	0.41155	0.113713	-0.107532	0.748789	8.59257	8.68138	7.34253	9.78632	12.9387	11.2915	12.2083	7.79668	8.30702	13.55	12.5738	10.6449
B1812_12050	alpha/beta hydrolase	-0.196155	0.459762	-0.155856	0.476269	0.384456	0.119168	4.9707	5.4173	5.4776	5.868	4.88491	5.37788	5.45726	3.79279	3.06768	7.53	7.24974	7.6837
B1812_12800	alpha/beta hydrolase	-0.1225	0.646229	0.022046	0.919005	-0.659324	0.0115869	4.59418	5.1641	4.79503	5.16578	4.90509	5.48582	3.30856	4.71915	4.19265	3.54	3.53275	4.23807
B1812_16200	alpha/beta hydrolase	0.150903	0.761573	-1.55048	0.00451426	-0.000319798	0.999942	3.64988	3.71524	2.94326	4.67646	5.93457	3.04317	0.999974	0.798433	0.821599	0.92	1.71709	1.40298
B1812_10690	alpha-2-macroglobulin	-0.0393532	0.835869	0.660657	1.67297e-05	0.0199425	0.911991	20.1567	20.0341	21.9471	25.0733	23.7334	21.9191	28.718	25.3765	28.0413	42.16	41.9998	36.9114
B1812_07235	alpha-hydroxy-acid oxidizing enzyme	-0.43704	0.221172	-0.26928	0.392064	0.339879	0.36588	5.17069	3.34288	4.54164	3.94921	3.58411	3.62744	3.45217	2.57596	3.03525	6.17	6.41633	4.11476
B1812_16220	alpha-mannosyltransferase	-0.18876	0.321754	-0.451641	0.00744901	0.42984	0.0217479	33.0202	31.5138	36.6707	34.9047	36.778	31.8589	16.7842	22.3578	22.4123	44.23	40.1554	36.3785
B1812_17615	amidase	0.359891	0.143226	-1.22191	0.000181066	0.310423	0.410878	9.67487	8.01854	11.4145	14.6316	14.4007	14.2782	4.19284	3.7054	2.54734	4.49	7.06524	7.65848
B1812_00380	amidinotransferase	-0.348361	0.139003	-0.662783	0.00449551	0.592747	0.0227347	14.7006	12.6908	12.9231	9.81432	13.0294	14.7721	6.41038	7.40211	7.23929	17.13	14.707	14.7327
B1812_04430	amidohydrolase	0.389553	0.589539	-0.844512	0.219638	-0.753024	0.451089	1.22331	1.67564	1.73469	2.48785	3.07779	1.58925	0.319158	0.764633	0.787027	1.18	0	1.00744
B1812_05665	amidophosphoribosyltransferase	-0.529679	0.000748906	-0.210669	0.0913869	0.650938	4.01375e-05	92.8535	91.1284	105.028	75.1931	78.9083	79.4906	74.1912	70.1391	64.3673	162.25	159.409	153.676
B1812_17350	amidophosphoribosyltransferase	-0.150402	0.763498	0.731339	0.0301644	0.292069	0.408444	8.7935	3.50006	4.93293	6.55792	4.54167	6.66954	8.41659	7.93723	6.90461	12.38	13.3872	16.1067
B1812_08060	amine oxidase	-0.136526	0.504459	-0.949938	1.23205e-05	-0.137914	0.573171	19.0388	17.6679	16.6564	19.9273	16.8539	20.142	6.22806	8.5972	8.10443	10.23	10.7892	9.33035
B1812_15375	amino acid ABC transporter permease	-0.940792	0.00114641	-0.556827	0.0232255	0.319725	0.275246	5.76613	5.91955	7.27359	4.72495	3.1896	3.56754	3.98339	3.82499	2.89584	6.19	6.92067	6.19802
B1812_18185	amino acid ABC transporter substrate-binding protein	0.196289	0.229027	-3.2169	2.90899e-15	-1.0951	5.10752e-05	289.869	243.059	273.177	341.987	361.625	373.854	19.9932	24.5844	27.307	15.01	17.1349	16.6622
B1812_19805	amino acid ABC transporter substrate-bindnig protein	-0.623774	0.0228831	-1.46714	3.0443e-05	-0.00599497	0.990984	22.5739	13.7458	15.2691	9.68115	13.7137	16.2179	4.22634	5.06619	5.87245	7.33	6.54123	8.33559
B1812_21135	amino acid ABC transporter substrate-bindnig protein	-0.134174	0.638266	0.367714	0.077274	0.119442	0.635662	13.2663	11.2709	12.1727	13.7525	10.3468	15.7242	14.4771	13.673	11.7041	23.62	17.6541	21.5965
B1812_12065	amino acid decarboxylase	-0.0526752	0.807854	2.16583	2.32696e-13	0.178864	0.257858	19.2987	15.4609	18.4136	19.56	21.984	18.3128	75.5746	65.5949	58.9059	108.58	105.678	113.18
B1812_04150	amino acid dehydrogenase	-0.266756	0.166754	-0.141462	0.399541	-1.04194	3.11679e-05	21.7106	19.4	21.4009	20.6011	19.8934	20.1663	15.3	13.7437	18.6701	12.02	10.1761	11.0202
B1812_04245	amino acid permease	0.0942633	0.692988	1.33342	1.5664e-08	-0.643931	0.00073755	22.2196	18.1776	27.7263	23.4766	29.0012	32.145	47.4323	43.8935	50.5608	44.22	47.204	40.3809
B1812_03625	amino acid permease	-0.271792	0.443461	0.686795	0.0094216	0.62206	0.0185013	5.42845	4.37495	7.92778	5.01517	6.31106	5.3303	9.55409	6.67091	7.45888	16.24	22.4485	14.2459
B1812_15750	amino acid regulated cytosolic protein	0.0435071	0.871319	-0.650679	0.00356534	1.07234	5.6659e-05	11.3145	10.6279	14.9874	14.9055	13.5307	15.5587	5.6283	7.09579	6.47899	22.25	21.8658	15.6007
B1812_13355	amino acid transporter	-0.168502	0.379039	0.68931	4.71232e-05	-0.323469	0.0483514	25.1705	20.0829	21.627	23.8822	23.777	21.7347	28.1627	28.5265	33.4826	34.2	37.5392	32.8605
B1812_05040	aminoacyl-tRNA hydrolase	0.0254708	0.94503	0.125469	0.64087	0.182594	0.565005	25.6319	16.3178	22.6833	22.025	28.3292	26.5647	16.8337	21.099	20.0725	35.99	28.9179	31.7567
B1812_19930	aminoacyl-tRNA hydrolase	0.0496433	0.900269	0.287726	0.301026	0.329519	0.287233	10.4539	8.03402	10.8477	10.8636	13.4279	11.1631	8.78679	13.1752	8.02226	17.67	18.5639	18.5069
B1812_04975	aminodeoxychorismate synthase, component I	0.183758	0.387082	0.858251	1.2474e-05	-0.550574	0.003654	19.8195	14.6885	19.8738	25.2318	22.3223	24.4109	27.181	24.4264	30.9276	26.39	27.6059	27.4045
B1812_04275	aminodeoxychorismate/anthranilate synthase component II	-0.316629	0.107281	0.0588634	0.73312	0.455225	0.0146143	43.4656	49.5592	43.8924	44.5495	43.6029	39.5404	40.513	35.9068	42.6232	80.47	79.5269	76.2592
B1812_05745	aminoglycoside phosphotransferase	0.0307876	0.936905	1.12135	3.84824e-05	-1.04369	0.000432084	3.33603	3.36169	3.22388	3.4291	4.38608	4.06487	5.74664	5.67972	6.70014	4.54	3.84461	4.26487
B1812_15745	aminopeptidase N	-0.104587	0.592865	0.659429	5.62266e-05	0.150345	0.358854	41.3342	31.6051	43.0265	43.1689	36.914	45.3816	57.7645	47.5818	47.1397	85.34	82.2001	77.3526
B1812_20645	aminotransferase	-0.0640071	0.760336	-0.855239	1.10161e-05	0.0295692	0.900056	46.9632	47.7642	47.8809	51.3808	53.5845	54.458	18.758	23.0112	23.9083	36.68	26.6422	34.9692
B1812_07535	aminotransferase	-0.521441	0.0383194	0.0288672	0.896912	-0.677159	0.0124183	9.62694	10.1839	12.2769	9.81432	8.9797	7.0906	10.684	7.9715	8.80454	8.57	8.08885	7.74092
B1812_08785	aminotransferase class IV	0.218973	0.468702	-0.166813	0.530585	0.0611416	0.867666	21.4504	13.3693	28.2725	27.4128	26.1355	29.2472	12.0725	18.435	14.3885	25.56	19.6214	23.3068
B1812_07995	aminotransferase DegT	1.80324	5.50096e-05	1.54354	0.0001275	0.421568	0.196587	5.035	3.03526	2.97766	13.1388	17.5191	14.8791	14.8748	10.1448	5.05045	17.61	19.2039	15.8731
B1812_11555	AmmeMemoRadiSam system protein A	0.0638031	0.83703	-0.951657	0.00135884	1.07274	0.00116764	19.0606	20.2194	26.0723	27.144	22.4065	29.831	12.4909	9.9494	6.37655	30.77	28.3037	25.7608
B1812_11560	AmmeMemoRadiSam system protein B	0.0671543	0.819366	-1.06009	0.000192433	1.04759	0.000697215	20.0791	29.8996	29.6239	33.993	29.6565	31.2604	10.2421	9.49723	11.1307	40.94	26.893	26.4216
B1812_11565	AmmeMemoRadiSam system radical SAM enzyme	0.0844485	0.752715	-2.07525	1.45173e-08	2.37045	8.28769e-09	33.718	53.417	49.9199	62.5771	50.9	53.0117	10.1769	7.75725	8.777	75.76	54.4896	70.9419
B1812_02140	ammonia channel protein atmB	0.0385535	0.902836	3.92386	5.89592e-15	-0.48117	0.0457728	89.396	38.7688	72.6585	67.4954	79.7881	81.3799	902.083	739.321	774.328	852.19	855.766	800.4
B1812_17600	ammonia channel protein atmB	-0.462006	0.0200127	0.758655	5.32309e-05	-0.370871	0.0417716	63.4854	38.6704	62.8703	48.385	47.2806	41.3089	76.5478	82.8059	69.1563	78.55	84.1062	94.2864
B1812_03755	ammonia channel protein atmB	-0.288193	0.255903	-1.48397	1.32277e-05	0.164869	0.685525	10.3635	9.64398	10.8618	12.5994	8.32407	8.98427	2.75725	2.9929	3.25016	4.01	6.71575	4.55608
B1812_21110	AMP-dependent synthetase	0.130829	0.656745	0.38761	0.0774064	0.301292	0.213494	7.78919	5.09788	6.71781	9.65125	7.93095	7.48476	8.52403	6.15157	7.04009	12.22	13.8254	12.3007
B1812_10655	AMP-dependent synthetase	0.0739377	0.804363	0.0913311	0.687043	0.711455	0.00345132	6.63059	5.38297	6.6587	7.23927	8.59788	7.14389	5.46688	4.90443	6.29414	13.49	14.7316	11.4953
B1812_04335	amylo-alpha-1,6-glucosidase	-0.210147	0.29675	-0.663074	0.000679264	-0.00609366	0.981727	14.9276	13.5105	12.8533	14.0174	12.6496	15.1646	7.24955	8.75143	5.90567	11.87	10.8532	8.79206
B1812_10615	amylo-alpha-1,6-glucosidase	-0.356491	0.16743	-1.60027	1.63259e-05	0.0893478	0.855934	4.17795	5.51066	4.36589	4.48079	4.00949	4.11818	0.993454	1.41412	1.27862	1.94	1.59985	2.32041
B1812_00070	anhydro-N-acetylmuramic acid kinase	-0.26122	0.118674	0.426703	0.00318956	-0.24136	0.120993	54.0382	47.6464	50.8874	46.1875	51.9647	50.692	54.9716	58.28	57.942	80.32	70.3959	60.7933
B1812_12105	anion permease	0.034843	0.864432	0.866585	6.69074e-07	-0.120023	0.440977	20.9121	20.0255	21.3949	24.025	26.3443	24.2583	32.6233	32.7257	29.7399	40.54	42.93	43.6357
B1812_18245	anion transporter	0.125386	0.641425	-0.117504	0.597676	0.754156	0.00213067	9.35669	9.33564	10.1864	11.5092	12.1907	13.1118	7.79833	7.07888	7.30109	16.38	16.5469	22.3858
B1812_04280	anthranilate phosphoribosyltransferase	0.0312175	0.94125	0.467491	0.0913869	0.492688	0.0935769	8.10829	5.21379	11.455	10.1487	8.5161	9.73839	8.93097	9.78918	8.61682	14.16	23.964	19.8615
B1812_04260	anthranilate synthase component I	-0.0471163	0.846074	1.96625	3.71033e-12	0.308234	0.0435512	13.5926	11.1068	16.5466	15.5548	15.6489	14.864	45.8979	45.5693	42.0576	74.87	83.6563	81.894
B1812_16435	anti-anti-sigma factor	0.165789	0.577693	-3.68451	2.46502e-09	-0.611463	0.343823	225.731	490.327	296.505	439.565	423.908	390.688	21.3791	21.199	18.2418	25.97	16.3306	15.5422
B1812_17150	antibiotic biosynthesis monooxygenase	-0.329732	0.371779	0.280082	0.330768	0.53471	0.0827137	55.5196	26.0276	59.3009	42.5051	42.8895	39.1807	42.7582	63.597	33.2645	95.23	107.51	86.1886
B1812_16805	antirestriction protein ArdC	0.0536181	0.914773	0.0231971	0.951852	-1.68929	0.00489833	7.61388	8.57007	9.25281	9.03212	11.8149	9.85322	2.60654	10.8744	10.246	3.48	4.48	1.8281
B1812_16440	anti-sigma factor	-0.0579594	0.861885	-3.85352	1.09172e-08	-0.305966	0.688822	120.658	262.321	158.077	194.183	194.54	184.035	6.77364	11.4313	10.2903	14.85	7.77808	11.6014
B1812_13910	anti-sigma factor	-0.315585	0.247262	-0.401313	0.0970402	-0.588264	0.0626003	16.4625	14.9564	18.2766	18.9954	12.2073	16.021	7.27876	11.3732	12.7475	8.19	11.4159	10.9883
B1812_18095	antitoxin	-0.112242	0.744058	0.463277	0.0578659	-0.945044	0.00212266	241.677	413.262	189.305	278.108	314.601	265.58	296.43	365.787	257.817	203.24	236.77	254.155
B1812_20565	antitoxin	-0.0768821	0.816093	-0.631227	0.019637	-0.465243	0.183272	167.086	147.958	205.687	197.166	162.375	217.083	54.3909	139.86	92.3845	91.46	126.644	77.9794
B1812_02695	apolipoprotein N-acyltransferase	0.060213	0.856676	1.06748	2.07045e-05	-0.174412	0.461682	4.12363	4.78733	6.48385	5.98856	5.91682	6.36333	8.2876	9.33417	8.62309	13.21	11.429	9.35811
B1812_19885	aquaporin Z	0.214817	0.404917	1.78096	1.88395e-09	-0.517795	0.0141962	61.0011	39.3686	80.7485	77.2702	77.1237	82.0119	181.698	137.683	186.402	162.09	187.761	159.519
B1812_00465	AraC family transcriptional regulator	-0.461361	0.0134881	-0.604047	0.000911461	-0.282566	0.176741	39.5856	41.6003	34.7508	32.5671	30.5703	35.1111	18.9597	23.7124	20.5821	26.43	27.7788	21.6789
B1812_09930	AraC family transcriptional regulator	-0.720371	0.00785346	-1.62634	7.89179e-06	-0.102052	0.830274	24.6099	24.4236	19.1651	15.2216	16.0934	16.7187	3.09937	9.15907	6.62574	8.03	7.02862	9.78286
B1812_00895	AraC family transcriptional regulator	-0.634448	0.00414947	1.1581	1.09406e-07	-0.757381	0.000121646	21.5813	22.7431	20.0006	15.9915	14.2097	18.3592	38.8572	38.3817	42.6524	34.94	38.1399	30.0883
B1812_20905	AraC family transcriptional regulator	0.384434	0.127843	0.343349	0.125142	-0.649344	0.0178405	16.4978	11.0159	18.7984	21.0293	27.2981	21.525	14.3679	18.4633	15.2519	15.88	12.632	16.2264
B1812_17210	AraC family transcriptional regulator	-0.0168086	0.967975	0.776472	0.00471159	-0.521316	0.0823961	14.4365	11.1949	20.7366	22.5127	18.9592	11.8243	20.1047	26.0563	18.5337	27.87	20.6755	17.1963
B1812_17720	AraC family transcriptional regulator	-0.0230957	0.94125	0.579145	0.00576485	-0.15309	0.523465	12.545	9.79211	11.4831	13.6168	13.3785	11.8785	11.1658	15.0964	16.0193	18.27	18.0116	18.9752
B1812_09960	AraC family transcriptional regulator	0.37161	0.142832	0.668067	0.00330996	-0.754837	0.0043855	10.4005	7.51853	12.0138	14.8063	15.7921	14.1345	12.4454	12.553	14.2643	11.81	10.4616	11.3723
B1812_20725	AraC family transcriptional regulator	0.0846987	0.885992	-3.86	8.11725e-05	0.786378	0.532318	5.75554	3.42511	4.45842	6.48781	4.22949	6.55294	0.438411	0	0	1.62	0	0.461557
B1812_06890	arginine--tRNA ligase	0.0106434	0.960872	1.39755	2.93615e-10	-0.875853	2.58701e-06	58.7649	42.2776	56.3351	63.3017	54.3885	66.5526	109.692	117.549	116.161	95.79	92.3604	83.93
B1812_02610	argininosuccinate lyase	0.2153	0.289929	0.121349	0.488358	0.493494	0.0103011	17.1484	13.9334	17.626	20.775	21.9523	23.3191	16.1996	15.4906	12.7566	35.49	29.4449	25.8438
B1812_19265	argininosuccinate synthase	-0.262616	0.134254	-0.502016	0.0020108	0.38724	0.0267456	42.4848	37.4533	47.5621	38.7008	40.925	44.2347	28.9386	23.3081	23.3595	44.37	47.4072	50.8638
B1812_02565	arginyltransferase	-0.246525	0.274071	-0.0113263	0.953136	-0.366187	0.103893	35.8668	34.7426	48.912	40.8538	37.3938	37.7588	25.8116	33.0088	39.2912	35.22	42.5636	32.7779
B1812_05225	arsenate reductase (glutaredoxin)	0.0138516	0.962086	0.177308	0.350061	0.33852	0.109232	124.887	208.161	156.901	199.272	186.146	176.485	144.339	166.454	138.914	286.43	296.73	245.241
B1812_06975	arsenate reductase (glutaredoxin)	-0.01521	0.978149	0.889384	0.01399	0.812748	0.0166415	7.42589	13.2362	13.4392	11.9752	12.8164	12.0883	23.5754	17.2738	11.7344	46.89	49.0172	33.4624
B1812_06985	arsenical pump-driving ATPase	0.445079	0.12076	0.819874	0.00159329	0.419881	0.091311	3.94564	3.84205	3.36529	6.05577	5.64779	6.08288	4.79658	5.19404	6.53024	8.62	11.968	12.1608
B1812_06980	arsenical resistance operon transcriptional repressor ArsD	-0.637863	0.269815	0.672523	0.0970399	0.828653	0.0355293	10.9656	10.4061	9.52283	8.24361	12.3256	3.94259	20.0514	13.1079	10.4403	30.52	42.0684	37.399
B1812_06990	arsenical-resistance protein	0.320269	0.267184	1.08982	3.50333e-05	0.136561	0.581347	7.01665	8.09398	6.04417	11.4148	9.30537	9.97598	15.1605	11.2803	11.6233	18.62	21.0382	20.3461
B1812_03990	ArsR family transcriptional regulator	1.29878	1.69477e-06	3.94096	8.11576e-16	-0.930125	6.41166e-05	66.873	67.6794	44.4424	161.641	197.739	150.29	699.475	731.756	835.798	514.76	643.554	571.341
B1812_04625	ArsR family transcriptional regulator	-0.240985	0.663165	-0.806944	0.103502	1.08707	0.0530403	2.29099	2.38959	2.06981	2.07503	2.67635	1.89071	0.759883	1.97542	0.627146	3.16	2.15962	5.39333
B1812_19890	aryl-sulfate sulfotransferase	0.157965	0.690129	-0.271391	0.429052	-0.563163	0.222987	46.2469	59.5234	38.225	70.5648	62.9201	50.8066	24.4759	36.5787	34.3756	38.11	33.0377	23.105
B1812_14040	AsnC family transcriptional regulator	-0.0282812	0.911529	0.45112	0.00969503	0.381621	0.0379254	22.1528	17.2656	22.1408	22.6087	20.9352	27.4282	21.616	26.2196	22.2028	48.93	45.142	39.0534
B1812_06505	asparagine synthase (glutamine-hydrolyzing)	-0.691355	0.000351	-0.935743	3.25601e-06	0.603279	0.00167521	29.9886	23.673	25.5587	16.5039	19.3916	21.599	10.9977	11.713	11.6626	22.83	26.1994	27.3827
B1812_01350	asparagine synthase (glutamine-hydrolyzing)	-0.198273	0.377161	0.733144	0.000125537	0.139806	0.470641	10.996	8.86213	14.5018	11.5458	10.5121	12.3651	15.6472	16.4412	14.7613	28.51	25.051	21.7155
B1812_11985	asparaginyl/glutamyl-tRNA amidotransferase subunit C	0.66174	0.0259576	-0.369202	0.249438	0.165652	0.696748	61.783	38.5656	37.8585	87.0109	75.0928	93.5064	26.4071	37.7303	23.9126	62.03	34.0772	50.3195
B1812_18810	aspartate aminotransferase	0.293751	0.142669	0.761052	6.52048e-05	-0.367035	0.0481144	30.8396	19.8889	32.0656	38.7917	40.9208	36.9086	35.5522	36.7991	43.1647	42.38	42.8024	44.7283
B1812_19785	aspartate aminotransferase family protein	0.150029	0.413042	-0.186151	0.206247	0.215894	0.202159	35.15	35.7156	40.1321	48.6304	46.8759	48.1246	25.6108	32.6671	23.5101	51.87	42.2107	43.4992
B1812_08545	aspartate aminotransferase family protein	-0.445242	0.0614356	-0.72137	0.00232184	0.113358	0.709073	18.905	17.3127	11.7424	13.0101	13.4885	13.9874	8.52711	8.18492	7.19408	14.2	12.3377	10.9587
B1812_05315	aspartate carbamoyltransferase	0.00100407	0.996718	0.467919	0.0201206	0.468705	0.0270163	19.4358	13.281	22.1611	19.7945	21.8271	21.5458	23.3687	20.5132	18.9898	36.82	43.1413	46.7407
B1812_17090	aspartate kinase	0.630985	0.00139321	0.231579	0.170963	0.467231	0.0130742	23.9787	18.5834	28.0552	43.6929	36.5183	46.985	22.6154	25.3527	20.5699	47.52	41.7015	48.6764
B1812_15795	aspartate-semialdehyde dehydrogenase	-0.279218	0.0978532	-1.47778	2.31636e-10	0.651608	0.000169731	252.724	252.804	232.429	245.38	211.348	255.881	82.5726	77.8563	62.4209	174.69	163.962	166.313
B1812_03070	aspartate--tRNA ligase	0.78962	0.000275567	-0.0508389	0.796969	0.808852	0.000293109	13.873	11.6985	16.8608	28.143	28.2869	28.5087	12.4389	12.5289	9.24247	25.22	27.3289	34.8205
B1812_11980	aspartyl/glutamyl-tRNA amidotransferase subunit A	0.214644	0.283481	0.528469	0.00215358	0.688824	0.000254399	18.3379	14.0696	17.8113	24.907	19.386	24.0772	20.2042	19.6971	20.4713	54.05	47.0454	41.0567
B1812_17800	aspartyl/glutamyl-tRNA amidotransferase subunit B	-0.113306	0.547149	0.175403	0.210393	0.224031	0.156307	65.5443	61.9756	63.9265	72.0175	66.3848	68.5298	70.9031	58.5211	52.8514	105.52	92.7446	109.01
B1812_15930	assimilatory nitrate reductase nasA	-0.0626486	0.815374	2.01079	9.89888e-11	0.164534	0.459333	93.4336	52.1137	98.4204	84.7568	97.72	81.0078	298.136	239.347	255.446	437.52	417.27	432.457
B1812_02410	ATP phosphoribosyltransferase	0.203837	0.485401	1.61928	2.09564e-08	0.523467	0.00677972	9.70385	7.65153	11.104	14.245	11.4971	12.4026	19.0995	26.5406	27.3397	55.3	51.1106	46.0075
B1812_02405	ATP phosphoribosyltransferase regulatory subunit	0.0544969	0.896967	0.715513	0.0110672	-0.430936	0.172295	5.98644	7.20737	7.59824	8.33183	8.2828	8.25839	6.79826	8.15137	14.4037	12.13	10.7773	7.66097
B1812_13730	ATP synthase subunit	-0.237879	0.74473	-0.887249	0.165752	0.121262	0.903101	18.9128	11.8765	11.5926	31.974	7.74324	10.1749	1.72502	6.84781	12.411	9.59	12.2973	7.30235
B1812_04855	ATP:cob(I)alamin adenosyltransferase	-0.546594	0.0276712	-2.04196	7.74244e-07	0.308716	0.484301	33.0619	46.9708	33.7359	31.5531	27.3364	30.084	6.86374	6.95044	8.13073	13.83	10.8635	15.7787
B1812_05600	ATP:cob(I)alamin adenosyltransferase	0.417253	0.352751	-0.709842	0.13525	1.0972	0.0407612	4.61549	5.46499	9.64532	13.5564	7.44326	8.76832	2.63884	3.78312	2.58581	8.29	13.536	8.3374
B1812_12880	ATPase	-0.478109	0.10089	-0.409128	0.126467	-0.134594	0.716534	29.3268	27.8594	25.9555	20.3198	25.3442	24.1539	10.8886	24.227	17.6848	22.11	20.0321	27.538
B1812_02540	ATPase	0.0855605	0.825526	0.740661	0.00713285	0.36017	0.196505	24.9368	27.7331	19.859	27.348	27.619	34.8835	31.3957	46.8029	24.599	57.1	71.7685	60.1997
B1812_14665	ATPase	0.502887	0.0918164	0.0167249	0.956427	-0.477922	0.206954	14.422	16.8736	19.847	32.2758	24.1111	27.6334	9.81263	19.191	13.4748	16.03	11.5677	16.701
B1812_02555	ATPase	0.234962	0.359853	0.635145	0.00309757	0.406353	0.0589667	13.8561	14.4762	11.7335	20.4209	18.5458	16.055	18.1567	17.357	16.4036	39.36	28.2348	32.8807
B1812_12135	ATPase	-0.0433983	0.871283	1.37108	1.33863e-08	-0.734978	0.000217075	13.1048	12.0505	14.2215	15.5426	17.4837	11.8918	25.4937	28.8149	30.8012	28.31	22.7393	23.2845
B1812_03730	ATPase	0.255383	0.505082	-0.223022	0.529267	0.72371	0.0614327	5.67581	4.75447	8.91818	10.5045	7.69165	8.03195	3.11037	4.69032	5.39297	9.59	13.5268	9.45572
B1812_20910	ATPase	-0.455221	0.41701	-1.59097	0.00985527	-0.023695	0.981128	5.6093	12.0607	5.71611	6.10908	6.27787	5.52189	2.41606	3.84517	0.492153	2.23	3.09384	2.54517
B1812_00725	ATPase P	-0.538669	0.00171878	0.872253	6.77808e-07	0.406063	0.00791299	30.1484	27.244	31.8817	22.0414	24.7766	24.9699	52.4042	43.3288	41.4262	90.91	84.3876	87.3273
B1812_05155	ATP-binding protein	-0.300326	0.126175	-1.03482	5.61192e-06	-0.0157053	0.957273	33.5561	30.7714	29.1309	33.0866	27.7517	27.9831	10.3249	16.9612	11.1101	16.55	17.9134	20.5494
B1812_04840	ATP-binding protein	-0.0170725	0.946317	-0.424347	0.0206757	0.782791	0.000314942	29.9909	21.1964	28.7707	33.8749	25.9489	32.3731	20.8644	16.1552	13.4795	42.39	38.7964	42.2805
B1812_17670	ATP-binding protein	-0.386432	0.144355	1.7021	2.14385e-09	-1.15291	3.33168e-06	8.67508	8.67644	11.7656	9.8786	8.30969	7.4769	27.0377	29.0115	22.6785	19.6	16.0924	15.3717
B1812_15055	ATP-binding protein	1.78146	3.4499e-08	-1.47127	0.000213466	-0.23524	0.663871	4.89439	5.03071	7.37371	21.1949	24.3689	22.8461	1.3298	1.82346	1.72465	1.76	2.94494	1.59802
B1812_11005	ATP-dependent chaperone ClpB	0.421041	0.0183639	-0.427701	0.00519837	1.13933	1.69946e-07	85.5386	118.226	101.287	158.481	160.193	155.116	64.88	65.4101	57.9666	216.8	190.937	195.108
B1812_17960	ATP-dependent Clp protease adapter ClpS	0.192275	0.414971	-0.764143	0.000221498	0.731367	0.000819953	397.156	696.205	520.726	737.823	691.06	673.52	290.874	240.754	245.873	651.93	602.865	612.589
B1812_17955	ATP-dependent Clp protease ATP-binding subunit ClpA	-0.0471584	0.836478	0.210096	0.172772	0.317929	0.0667304	115.583	152.625	131.488	158.327	140.441	151.497	151.59	121.084	114.273	235.14	243.38	218.157
B1812_15440	ATP-dependent Clp protease proteolytic subunit	0.446917	0.00938477	0.671808	5.2195e-05	0.787025	1.44438e-05	91.7545	66.8581	78.6201	131.033	114.135	131.737	107.839	104.436	102.03	249.33	259.727	280.077
B1812_16165	ATP-dependent DNA helicase	-0.00865679	0.970292	1.04757	1.16439e-07	-0.689707	0.000119825	18.3844	14.5717	22.6396	22.1187	21.6299	19.8961	30.765	31.7455	32.1071	31.41	27.2553	26.6682
B1812_17160	ATP-dependent DNA helicase RecG	0.131892	0.65289	0.0941487	0.691065	0.984318	0.000199399	3.96365	3.33457	6.11928	5.54978	5.35682	5.70126	3.6131	4.10582	3.76016	11.44	10.8579	11.0256
B1812_11300	ATP-dependent helicase HrpB	-0.276894	0.701029	-1.68979	0.0185115	-1.17307	0.293132	3.78794	7.16676	4.21324	4.12381	4.86639	4.59614	1.62297	0.134836	2.79343	1.21	0.672013	0
B1812_11290	ATP-dependent helicase HrpB	0.017928	0.963921	0.370852	0.153612	-0.198584	0.536518	2.5609	2.39101	3.44573	3.82779	2.45103	3.72443	2.78812	2.47585	3.81208	3.41	4.3025	3.67172
B1812_09330	ATP-dependent protease ATP-binding subunit ClpX	-0.365787	0.0313496	0.54418	0.00048219	-0.152529	0.351635	412.272	452.179	482.543	410.391	403.196	406.673	619.185	487.783	538.247	734.57	769.885	644.419
B1812_05035	B12-binding domain-containing radical SAM protein	-0.112696	0.554094	0.834569	2.06608e-06	0.229547	0.144845	70.7292	60.0369	75.8178	74.5238	72.2374	75.5889	122.877	97.1634	89.3986	171.24	172.534	178.455
B1812_21190	B1812_21190	0.616332	0.00325599	1.40564	1.06612e-08	-0.00694922	0.97537	114.815	89.4677	108.09	212.897	157.252	192.492	226.523	233.863	229.331	261.87	385.315	365.793
B1812_21195	B1812_21195	0.699663	0.00169358	1.49809	9.13909e-09	0.237316	0.229111	100.013	70.2171	109.133	215.964	128.177	191.279	230.781	218.349	202.105	354.11	385.377	374.614
B1812_07520	bacterioferritin	-0.0870152	0.61408	0.550601	0.000107151	-0.548167	0.000283714	450.998	399.782	405.004	443.65	486.932	450.469	503.779	512.805	518.165	535.41	500.802	489.565
B1812_09110	bacterioferritin	-0.714648	0.0151071	-1.68707	2.82303e-05	0.331366	0.477868	32.3235	42.101	32.9421	22.4421	31.8854	21.5495	8.88193	9.40859	8.4101	21.18	10.5873	19.4951
B1812_20530	bacteriohemerythrin	-0.501117	0.0216325	-2.76877	7.85211e-10	-0.368382	0.385394	168.839	201.372	137.335	123.401	141.991	149.612	15.9783	29.8313	15.9522	25.17	23.9554	18.8315
B1812_09700	beta-ACP synthase	0.357821	0.0496827	0.637974	0.000259482	0.746027	5.54626e-05	17.0452	13.2728	16.9379	24.2607	22.6129	23.7964	20.4642	22.7852	18.2081	49.75	48.0929	51.8991
B1812_16095	beta-galactosidase	-0.575095	0.0643182	-0.38119	0.170299	-0.1383	0.716642	8.605	5.34142	6.50316	5.19237	4.28012	6.76428	2.63577	5.82768	4.77471	7.2	4.54631	5.54116
B1812_15755	beta-glucosidase	-0.149101	0.43972	0.733982	1.85399e-05	-0.585241	0.000720379	16.2103	13.0873	17.7765	15.5256	16.576	17.2345	22.4732	21.1424	21.4747	23.92	19.7747	19.3692
B1812_12260	beta-ketoacyl-[acyl-carrier-protein] synthase I	-0.0448244	0.808514	1.12082	3.21777e-09	0.187058	0.188827	84.3522	81.9497	93.1232	100.219	88.6109	105.503	165.668	156.066	149.497	267.39	262.761	249.079
B1812_14810	beta-ketoacyl-[acyl-carrier-protein] synthase II	0.110321	0.56331	0.395737	0.00698497	0.877421	3.3086e-06	45.4189	40.7599	49.8177	58.6961	51.5125	61.3823	48.4422	59.5119	42.3406	136.18	130.333	131.579
B1812_06880	beta-N-acetylhexosaminidase	-0.0539447	0.806485	0.309596	0.0419096	-0.606344	0.000876441	68.3925	58.5765	64.1303	75.2098	71.5348	68.2438	71.5336	62.7295	63.9671	60.96	78.7792	51.5737
B1812_00450	bifunctional (p)ppGpp synthetase/guanosine-3',5'-bis(diphosphate) 3'-pyrophosphohydrolase	-0.0926665	0.663257	0.55103	0.000844958	-0.0770323	0.682538	15.6072	15.4013	18.6474	18.5809	16.0853	19.7338	23.9132	19.2355	18.0449	29.82	28.6527	25.018
B1812_21290	bifunctional 2-C-methyl-D-erythritol 4-phosphate cytidylyltransferase/2-C-methyl-D-erythritol 2,4-cyclodiphosphate synthase	0.2529	0.260393	0.954956	9.00696e-06	-0.140455	0.48891	18.3953	13.7705	24.3385	26.012	26.0301	24.7497	26.3264	29.1196	34.1895	40.59	37.3866	39.9142
B1812_04415	bifunctional 3,4-dihydroxy-2-butanone 4-phosphate synthase/GTP cyclohydrolase II	-0.203759	0.67928	0.365098	0.306585	0.331335	0.40696	3.01182	4.05201	3.30908	3.9571	3.76154	2.62976	2.95902	5.40857	2.78914	6.26	5.02165	9.77972
B1812_17095	bifunctional 3-demethylubiquinone 3-O-methyltransferase/2-octaprenyl-6-hydroxy phenol methylase	0.0385272	0.881856	-0.609342	0.00284383	0.309408	0.175113	56.1109	38.2507	61.0125	68.8581	56.7708	58.4379	26.3975	28.6961	28.2461	47.04	44.0989	61.6081
B1812_05385	bifunctional adenosylcobinamide kinase/adenosylcobinamide-phosphate guanylyltransferase	-0.965372	0.00465961	-1.41478	0.000326289	0.398324	0.396737	19.1128	16.5967	13.2767	12.4164	7.74801	9.18384	4.29692	5.86134	4.50031	10.2	8.80232	9.70059
B1812_18130	bifunctional ADP-dependent (S)-NAD(P)H-hydrate dehydratase/NAD(P)H-hydrate epimerase	0.0955781	0.757978	0.539554	0.0166262	-0.279423	0.275246	9.03451	6.49226	10.4479	10.8213	11.1281	10.0116	11.7463	8.48512	11.4545	9.96	15.1832	12.8641
B1812_01480	bifunctional demethylmenaquinone methyltransferase/2-methoxy-6-polyprenyl-1,4-benzoquinol methylase	0.256182	0.206745	-0.846244	0.000145506	-0.599932	0.0217479	45.1442	40.2025	39.9529	51.1261	58.9737	65.9834	14.9973	22.4407	20.6126	22.53	15.8235	17.3628
B1812_11150	bifunctional folylpolyglutamate synthase/dihydrofolate synthase	-0.00581365	0.983577	0.134851	0.503459	0.325233	0.143833	13.2436	12.2188	19.1258	15.0185	20.1002	15.9664	12.1787	13.0401	14.7498	23.08	24.9662	24.9928
B1812_17260	bifunctional glutamine synthetase adenylyltransferase/deadenyltransferase	-0.0895046	0.696417	0.312267	0.0587867	0.143886	0.458034	9.37326	8.65459	11.7117	12.4408	8.94909	11.3018	11.2521	9.27576	10.2703	15.82	16.6756	16.6586
B1812_13170	bifunctional hydroxymethylpyrimidine kinase/phosphomethylpyrimidine kinase	-0.0136253	0.975733	0.439179	0.143953	0.399249	0.220349	7.09787	5.27846	9.99408	6.55459	9.35936	9.59898	6.30784	8.9519	9.20867	14.26	20.2112	13.6449
B1812_01810	bifunctional ornithine acetyltransferase/N-acetylglutamate synthase	0.13614	0.56291	1.85239	4.39592e-11	0.692892	0.000122969	19.1302	13.4045	19.0651	23.9678	18.5982	23.7508	58.7306	48.9723	48.0978	121.63	124.798	117.587
B1812_06155	bifunctional phosphopantothenoylcysteine decarboxylase/phosphopantothenate synthase	0.0562228	0.858511	1.42877	1.10327e-07	-0.899922	0.000164014	17.6738	13.6406	21.2186	21.6342	22.4789	18.9032	44.5028	30.9444	43.4375	25.46	36.6408	30.0698
B1812_13560	bifunctional phosphoribosylaminoimidazolecarboxamide formyltransferase/IMP cyclohydrolase purH	0.697214	0.000366576	-0.642707	0.00160411	1.13733	6.62845e-06	11.199	9.87421	14.1318	21.375	23.0076	21.6636	6.17479	6.58812	5.75524	19.49	20.3036	19.808
B1812_02890	bifunctional proline dehydrogenase/L-glutamate gamma-semialdehyde dehydrogenase	-0.419852	0.0434891	-0.506317	0.00815706	0.120832	0.60508	12.417	10.2034	15.9736	12.5517	10.8162	9.89696	7.95962	6.37574	8.20815	12.07	13.5816	9.84082
B1812_08180	bifunctional transcriptional regulator/O6-methylguanine-DNA methyltransferase	-0.10229	0.790943	-0.034942	0.909101	-0.0811476	0.842476	7.29323	5.42831	8.3971	9.43753	8.25608	5.42091	7.01836	4.64296	5.78292	6.49	7.49496	9.92712
B1812_07020	bilirubin oxidase	0.389667	0.0322906	-0.343622	0.0368543	0.358782	0.0530543	27.4908	29.8151	26.0293	39.8235	42.588	45.1592	21.0379	19.8217	14.6726	36.59	35.497	30.1162
B1812_20105	biopolymer transporter ExbD	-0.741434	4.91053e-05	-2.57846	1.97373e-14	2.77314	5.45048e-14	654.397	556.967	677.638	441.501	453.514	421.276	99.3614	86.9063	78.6688	944.79	765.303	916.242
B1812_00765	biopolymer transporter ExbD	0.88447	0.126933	0.158685	0.791093	0.281755	0.691011	5.11325	5.25999	4.2006	10.5036	7.74816	15.6122	4.1598	7.43004	2.51802	10.56	4.23947	10.9775
B1812_12600	biotin synthase BioB	0.00635108	0.978884	0.378137	0.0221513	0.816591	4.49325e-05	34.7744	32.3142	47.0944	47.25	38.5188	47.0076	47.2142	41.0858	35.2066	111.37	106.369	95.7405
B1812_03650	biotin--[acetyl-CoA-carboxylase] ligase	0.0253581	0.951739	0.518689	0.0618637	0.266953	0.385395	9.06255	6.42136	8.48934	11.322	9.77398	7.57058	7.43211	12.4072	8.88075	13.43	17.749	20.2627
B1812_00750	bleomycin resistance protein	-0.272337	0.346717	-2.79835	9.33588e-07	0.0267488	0.973402	34.0803	35.1221	36.7164	38.0485	30.724	33.4629	3.33956	4.41881	3.58924	3.09	7.94127	8.23002
B1812_05700	BolA family transcriptional regulator	0.147008	0.605562	-0.389291	0.107473	0.861749	0.0020265	122.704	124.312	198.318	172.795	179.475	209.054	69.8848	108.503	94.9754	271.96	218.127	237.707
B1812_13600	BolA family transcriptional regulator	0.296574	0.339348	1.48643	5.66853e-07	-0.102052	0.687307	92.6778	48.2316	70.3544	75.0601	103.036	128.548	154.248	177.574	155.299	223.25	235.64	202.183
B1812_09305	branched chain amino acid aminotransferase	-0.0404445	0.891708	0.607308	0.002931	0.424682	0.0390808	20.1101	19.8225	18.6097	21.1073	25.3945	20.1457	31.7446	22.6194	22.0059	55.26	48.7613	41.9135
B1812_04395	branched-chain amino acid ABC transporter permease	-0.664845	0.0362194	-1.41698	0.000322499	-0.0286981	0.962498	12.0009	15.8114	10.4872	11.0686	6.41087	11.0145	4.01261	4.19099	3.29939	7.14	6.04539	3.57228
B1812_04390	branched-chain amino acid ABC transporter permease	0.184219	0.732593	0.257347	0.535992	-0.232107	0.65949	2.88682	1.81967	2.5601	4.1092	3.72165	2.08163	3.51271	2.00545	2.06683	2.32	3.36654	3.43082
B1812_16035	branched-chain amino acid ABC transporter substrate-binding protein	0.144606	0.515069	0.267164	0.125471	0.341514	0.0750746	12.6043	11.3575	14.1332	17.418	16.0625	15.5596	11.6116	14.2833	12.1507	22.93	24.4446	23.0142
B1812_19775	branched-chain amino acid aminotransferase	-0.0617871	0.756718	0.246479	0.0788133	0.197071	0.216217	108.371	93.0932	134.468	135.113	122.495	115.075	109.984	105.958	113.474	202.25	175.072	172.421
B1812_00515	C4-dicarboxylate ABC transporter substrate-binding protein	-0.20464	0.376051	-0.0371632	0.848155	-0.0762837	0.755982	30.3748	19.6131	24.4998	24.9187	26.536	23.2987	22.8961	19.0832	18.5776	27.42	22.8659	33.5842
B1812_00835	cadmium-translocating P-type ATPase	-0.173453	0.44361	1.05519	5.70989e-07	0.766674	4.58945e-05	8.94774	7.0598	10.112	10.3294	7.86427	8.7955	15.8561	16.0745	13.3063	39.17	35.3072	37.0492
B1812_00740	calcium/proton exchanger	-0.275905	0.380546	0.507391	0.034735	-0.529715	0.0614974	7.8287	5.71835	7.63665	6.56683	7.19137	6.56283	7.39995	9.3813	8.19649	9.68	10.0069	5.90478
B1812_04760	calcium-binding protein	0.172738	0.347614	1.85886	2.1408e-12	-2.15189	3.24201e-12	124.628	117.343	108.334	168.942	145.2	147.939	338.432	375.358	348.948	126.99	107.372	112.121
B1812_07305	calpastatin	0.210502	0.647068	-2.5031	0.000331122	1.56812	0.0418949	11.7602	10.0209	14.5188	17.3909	15.3978	15.8632	0.828458	3.94696	0.671378	11.47	3.38259	9.60231
B1812_19600	camphor resistance protein CrcB	-0.10906	0.712149	-0.200403	0.386609	0.0693399	0.830071	47.6593	35.9191	49.408	46.1656	46.9919	50.3058	25.0729	42.0067	29.2753	47.16	41.657	59.7198
B1812_08450	capsule biosynthesis protein	-0.317949	0.148819	-0.0678697	0.728352	0.066387	0.795498	18.7934	17.3735	16.9417	17.7306	14.9632	17.2247	13.5184	15.8268	12.9332	25.92	16.196	23.2795
B1812_14820	carbamoyl phosphate synthase large subunit	0.120901	0.587502	1.4211	3.69232e-09	0.214513	0.237121	19.2446	14.6832	23.2019	23.4254	23.3478	24.6897	50.5004	41.5419	35.2073	74.99	64.018	73.6356
B1812_02375	carbamoyl phosphate synthase small subunit	-0.00991081	0.963921	-0.111449	0.441333	0.648606	0.000195991	46.6813	49.7149	53.6179	56.2885	59.403	58.028	34.2047	37.9363	43.8506	91.06	83.4155	89.349
B1812_03975	carbon starvation protein A	0.503033	0.00562117	1.09484	7.74317e-08	-0.51615	0.00243472	22.5625	23.1196	28.4499	45.2113	37.3282	39.8865	48.936	39.557	43.7055	45.84	49.4289	38.8883
B1812_16265	carbonate dehydratase	-0.103389	0.74473	-0.772838	0.0059486	-0.00832015	0.984227	25.3309	21.9145	24.7339	28.4062	21.281	29.5947	15.5689	15.3606	6.71645	16.66	20.6497	13.8012
B1812_12795	carbonate dehydratase	-0.361888	0.579865	-0.981608	0.095938	-0.0295509	0.97537	4.17109	4.14059	2.5852	1.6497	4.08614	4.92388	1.27072	2.70243	0.694076	1.57	1.74218	3.12141
B1812_01215	carbonic anhydrase	-0.49011	0.0013471	-1.71944	5.651e-12	0.185245	0.250239	249.614	246.03	282.556	211.828	213.897	220.636	67.2198	65.7994	63.8438	114.5	108.476	102.137
B1812_12700	carbonic anhydrase	0.0928402	0.768843	-0.725662	0.00211532	-0.561238	0.0283635	186.037	305.59	226.412	429.119	227.784	255.517	109.135	115.264	131.677	133.91	116.74	100.824
B1812_16115	carbonic anhydrase	-0.023246	0.934013	1.88616	3.40051e-11	-0.390368	0.0166955	29.5081	25.6356	25.7208	33.0177	29.4467	30.6693	84.3003	87.7326	79.1304	88.04	106.216	85.3079
B1812_16325	carbonic anhydrase	-0.560068	0.0626569	0.205972	0.405765	1.51682	1.29683e-06	21.019	27.451	17.5773	18.3323	17.1175	15.5633	17.7781	23.3581	20.8276	83.47	109.056	71.341
B1812_18630	carbon-nitrogen hydrolase	0.318125	0.0785011	1.60588	9.62064e-11	-0.45796	0.00498279	50.5575	42.9834	46.4462	65.2118	71.0908	67.7232	99.9922	130.825	127.172	125.2	140.895	112.167
B1812_12130	carbon-nitrogen hydrolase	-0.504874	0.00541517	-2.79821	1.05582e-12	0.992641	0.000138425	42.8731	41.6654	59.7618	38.5585	37.4296	41.3005	5.29313	6.62676	5.04919	14.7	18.5365	16.4071
B1812_10340	carboxymethylenebutenolidase	0.270074	0.415161	-0.302216	0.34087	-0.270954	0.526939	9.02259	6.92192	9.32284	14.6812	10.4862	10.7552	3.92572	8.45691	4.82924	6.9	7.67496	5.78499
B1812_07940	carboxymethylenebutenolidase	3.04735	2.63511e-11	0.100407	0.746596	-0.0681818	0.871002	8.62795	6.03004	8.35034	72.8051	85.0222	67.676	9.61328	6.13668	5.67781	8.89	9.89349	9.7136
B1812_04565	carboxymethylenebutenolidase	0.324071	0.502581	-1.60286	0.00584688	1.3361	0.0433798	3.08038	4.30895	1.91114	3.89791	4.4046	4.66839	0.625033	0.998379	0.513873	2.89	2.57699	3.28814
B1812_19680	carboxymuconolactone decarboxylase	-0.169646	0.443087	0.293644	0.08479	-0.175138	0.388578	57.4279	46.4488	53.4102	50.158	64.2372	49.7021	52.2614	55.929	52.5547	80.44	60.1105	67.291
B1812_04885	carboxymuconolactone decarboxylase	-0.168572	0.528687	1.41281	2.83071e-08	-0.386146	0.0408844	56.9929	53.4486	78.6305	73.846	62.3973	57.3948	123.694	144.548	145.73	170.43	134.256	157.312
B1812_01940	CarD family transcriptional regulator	-0.0137724	0.951365	-0.498895	0.00129262	-0.900433	3.61807e-06	595.1	663.192	566.38	736.286	662.591	711.923	397.846	315.526	368.216	294.36	287.196	257.536
B1812_08190	catalase/peroxidase HPI	0.392799	0.0675411	0.496815	0.0106619	0.603781	0.00321802	6.29209	5.85581	7.13859	11.2147	8.09037	10.5256	7.12743	7.40095	8.10829	17.52	14.757	18.0262
B1812_11535	cation transporter	-0.192686	0.482512	-0.63786	0.00858439	-0.371153	0.219623	21.5582	12.1891	17.9373	15.9046	16.7188	19.5981	8.29782	8.08118	11.0202	7.85	12.6795	10.811
B1812_19330	cation transporter	-0.366363	0.0439402	1.17093	1.92317e-08	-0.385089	0.0173806	12.5071	11.5796	13.1454	11.0806	12.5891	10.1173	27.1316	21.9106	21.4998	26.21	28.1103	23.7211
B1812_20295	cation transporter	-0.159514	0.556033	-0.583186	0.0165309	-0.0810104	0.819826	11.4109	11.1506	11.7335	11.1387	11.7015	13.091	6.54833	7.37077	5.14141	7.71	8.90011	9.70765
B1812_05440	CDP-diacylglycerol--glycerol-3-phosphate 3-phosphatidyltransferase	-0.0982664	0.696594	0.734092	0.000191746	-0.139906	0.495204	61.5977	44.5985	82.5067	62.7119	67.3629	70.3018	85.655	88.9509	80.4003	117.29	125.586	95.0332
B1812_06130	CDP-diacylglycerol--serine O-phosphatidyltransferase	-0.119536	0.613209	-0.555883	0.00583949	1.00336	4.16333e-05	34.9273	35.1399	39.1803	42.3182	34.9931	40.2776	23.7545	24.926	14.7745	60.87	54.185	66.0627
B1812_00580	cell division ATP-binding protein FtsE	-0.201475	0.532462	0.761418	0.00172808	-0.288221	0.264599	13.2496	9.51092	13.6305	11.7469	13.5692	11.3877	13.7128	20.7697	16.8349	21.54	19.2565	20.2133
B1812_00880	cell division protein FtsA	-0.34206	0.0938881	1.65023	6.66333e-10	-0.403829	0.0332875	102.661	79.7802	93.9564	92.6761	80.8905	80.4642	287.276	181.943	265.459	247.49	283.338	262.525
B1812_17460	cell division protein FtsH	-0.114601	0.5397	0.40783	0.00473331	-0.590657	0.000344219	633.662	663.676	631.266	720.531	675.75	686.933	743.791	655.292	741.882	748.04	652.995	665.989
B1812_12555	cell division protein FtsH	0.230723	0.193962	-0.161853	0.25493	-0.146821	0.366886	505.004	584.633	604.105	809.498	719.165	792.284	439.211	391.535	432.455	597.76	508.169	554.413
B1812_11540	cell division protein FtsH	-0.219778	0.171881	-0.807584	3.38707e-06	0.149459	0.372576	36.489	38.6411	38.5304	40.3196	38.7985	34.9845	18.7973	19.0511	16.4349	27.79	30.9232	28.7155
B1812_05365	cell division protein FtsK	-0.369287	0.0509192	1.70056	1.36709e-10	-0.377638	0.0348837	65.8167	59.3302	51.529	51.8019	52.3776	54.9268	197.142	135.411	150.665	185.34	185.515	164.124
B1812_11715	cell division protein FtsW	-0.14797	0.530096	1.43114	8.02696e-09	-0.00808093	0.972404	45.5878	40.4558	43.1902	42.1973	44.4041	50.0712	117.827	77.8497	100.459	154.82	152.419	116.844
B1812_00875	cell division protein FtsZ	-0.235956	0.22643	1.2879	1.5449e-08	-0.139732	0.45832	485.091	430.249	412.519	468.149	398.408	450.949	1035.83	759.219	926.7	1169.71	1356.07	1056.98
B1812_02440	cell division topological specificity factor MinE	-0.319641	0.124125	1.69385	2.2252e-10	-0.107614	0.569998	244.69	323.83	244.301	237.705	265.641	249.205	852.239	687.327	652.188	1037.1	960.784	936.093
B1812_15845	cell envelope biogenesis protein LolA	-0.851385	7.5091e-05	-0.320021	0.0503923	-0.349512	0.0613182	155.205	152.878	118.074	85.4351	87.693	101.672	100.703	87.2236	95.8712	103.67	126.13	95.0799
B1812_15700	cell envelope protein SmpA	-0.149542	0.413042	-0.0777914	0.600932	-0.140859	0.416593	143.147	119.573	133.054	133.194	139.175	144.197	103.472	98.3496	111.351	123.92	150.853	139.21
B1812_02675	cell filamentation protein Fic	-0.376716	0.108898	-0.105087	0.614704	0.578271	0.0112326	19.7725	16.2422	23.7267	19.0702	17.5842	16.4493	18.26	14.8797	13.3836	31.96	33.983	33.9412
B1812_17010	cell filamentation protein Fic	0.431344	0.016293	0.516415	0.00185951	-0.152326	0.402897	16.9376	19.3792	20.1196	31.6205	28.567	28.2395	23.5165	22.0258	21.6037	28.59	30.2994	28.7359
B1812_18505	cell surface protein	-0.173236	0.35983	-0.422711	0.00699974	0.350209	0.0405768	76.727	64.6048	87.6865	83.4324	81.306	71.3148	45.1067	52.3124	44.3685	98.34	72.8724	93.231
B1812_18610	cell wall hydrolase	-0.204807	0.34999	1.13918	3.10872e-07	-0.473537	0.0124222	72.5073	93.6206	68.9467	80.7768	69.7988	86.4631	154.101	120.875	156.49	146.72	160.996	141.275
B1812_11620	ceramide glucosyltransferase	-0.422947	0.0258487	-0.995691	5.85209e-06	0.553399	0.00889336	34.1554	40.3883	41.4711	37.9928	32.1851	30.6408	16.8522	16.6105	14.842	38.44	28.3659	36.9041
B1812_09720	ceramide glucosyltransferase	-0.0713141	0.772205	1.49518	1.9121e-09	-0.135503	0.459829	27.131	20.6427	25.9071	26.7746	28.3907	26.4649	45.9861	68.4376	60.4139	80.82	67.9467	80.9881
B1812_04915	channel protein TolC	-0.506964	0.00421119	0.0479703	0.749122	-0.0322626	0.869063	36.9275	32.5538	38.82	29.6944	30.2047	28.8949	35.9128	28.1585	30.0925	42.33	42.8495	47.7164
B1812_19325	channel protein TolC	-0.149489	0.561804	0.640907	0.0013203	-0.541718	0.011954	14.3782	20.8718	20.5917	21.8853	17.4213	18.4289	27.5028	22.147	22.2531	21.4	27.2985	22.7895
B1812_11440	chaperonin GroL	0.225245	0.185484	1.22405	4.02e-09	1.05429	3.25661e-07	290.59	337.456	330.258	482.319	383.456	447.851	643.517	639.636	586.497	1910.38	1813.24	1915.51
B1812_04305	chaperonin GroL	0.148803	0.543825	-0.584505	0.00260822	1.07089	9.59131e-06	78.0305	118.694	82.3855	125.368	105.049	126.241	61.9039	46.9705	45.7193	159.85	145.761	161.332
B1812_09800	chitin-binding protein	-0.205805	0.23479	0.295348	0.0356286	0.358057	0.021491	54.2493	52.8227	53.6713	57.5396	53.9105	51.513	62.1029	52.3735	51.2194	94.13	103.561	110.11
B1812_10025	chloride channel protein	-0.0952724	0.759646	0.767419	0.000817752	-0.325919	0.170967	7.77095	5.75657	9.26742	8.25837	8.12877	8.15181	10.0178	11.9442	9.98412	11.72	15.8229	10.1361
B1812_11185	choline kinase	-0.155559	0.6084	1.03498	2.20823e-05	0.269878	0.206392	9.41226	11.0802	13.378	11.4501	12.7502	10.6336	19.376	19.4684	18.2425	29.19	34.4673	37.4848
B1812_11975	chorismate mutase	-0.644646	0.0349955	0.522424	0.0285781	0.366888	0.146914	51.0297	38.8345	66.2862	40.804	41.2185	31.9221	64.3746	62.5783	57.026	90.03	139.257	123.725
B1812_12185	chorismate synthase	0.262842	0.328178	-0.827477	0.00425987	0.948206	0.00343405	9.55899	8.54593	10.6814	13.2178	14.418	12.6135	4.23711	3.3867	6.15965	12.22	11.062	14.9428
B1812_09610	chromate transporter	-0.450886	0.143498	-0.128631	0.641058	0.272318	0.395421	5.6444	5.975	6.43818	5.24664	4.67559	5.40437	3.99334	4.87415	4.68051	7	11.5071	6.40961
B1812_17175	chromosomal replication initiation protein DnaA	-0.602091	0.00275463	-1.39704	9.01407e-09	-0.102773	0.614769	162.009	116.288	167.178	111.237	113.641	113.633	50.0857	46.6415	43.026	70.53	48.4964	72.5598
B1812_09780	chromosome partitioning protein ParA	-0.525418	0.00877002	0.3766	0.0216779	-0.290601	0.115744	47.2984	38.2622	59.1416	33.6683	38.7147	44.1757	51.1484	49.9381	53.6459	66.47	60.1587	57.098
B1812_09775	chromosome partitioning protein ParB	-0.334813	0.107054	-0.0177844	0.924166	0.359214	0.0708045	35.1778	31.3668	43.6488	30.8366	37.0913	33.3552	29.4315	29.5703	30.9582	60.58	65.2338	43.9531
B1812_01820	chromosome segregation protein SMC	0.122655	0.540496	2.17253	2.59162e-13	-0.401321	0.0103286	9.81911	9.74826	12.0244	13.8121	13.2628	12.9001	45.6607	35.8651	37.6584	41.32	45.8211	43.2992
B1812_10590	circadian clock protein KaiB	-0.17023	0.62131	-0.844356	0.00949559	0.492005	0.197478	55.4052	82.6827	61.7143	70.8114	61.8213	69.6947	38.5619	32.0215	21.9763	46.01	67.3257	77.7626
B1812_18325	citramalate synthase	0.139482	0.536024	1.59501	3.69217e-10	-0.430137	0.0100215	12.3016	9.74883	12.7027	15.1653	15.8137	13.6259	33.0209	26.2972	28.977	32.17	31.0452	31.2274
B1812_12670	citrate (Si)-synthase icdB	1.05282	3.46126e-06	1.36743	6.49176e-09	-0.226564	0.192079	19.5165	19.8288	23.0093	55.5565	47.2863	48.221	47.6766	47.7838	39.1686	61.98	45.727	60.0767
B1812_20155	Clp protease	-0.432294	0.00484715	0.268964	0.0332187	-0.205992	0.143148	148.988	128.456	139.391	122.298	123.868	114.392	142.94	132.241	144.002	178.02	177.973	171.694
B1812_11015	Co2+/Mg2+ efflux protein ApaG	0.114816	0.729361	-1.9144	2.17768e-08	-0.099316	0.750462	720.692	1461.44	746.786	1151.67	1297.7	1071.59	199.051	235.771	181.687	292.77	231.427	315.587
B1812_16260	CoA ester lyase	0.17215	0.532462	0.943744	4.93819e-05	-0.0579505	0.820279	21.8554	11.8279	20.9937	21.5786	23.1621	25.9135	28.0048	28.533	29.3672	44.65	37.153	38.2727
B1812_03405	cob(I)yrinic acid a,c-diamide adenosyltransferase	-0.232025	0.534521	-0.140412	0.654774	-0.660227	0.102597	20.2046	9.31114	11.1218	11.9884	12.1929	15.3507	9.24006	10.6321	9.64584	9.01	10.0094	8.10885
B1812_19510	cobalamin biosynthesis bifunctional protein CbiET	-0.445534	0.127042	0.435367	0.059161	0.332178	0.186161	6.01153	5.94305	7.4658	4.44942	6.18214	6.00543	8.33668	6.3151	7.41676	13.4	14.0483	12.4588
B1812_03770	cobalamin biosynthesis protein CobD	0.411903	0.333374	-0.939554	0.051205	0.821436	0.148673	4.44143	3.42803	5.11858	9.03212	6.44452	5.04677	0.868846	1.85097	3.09763	7.23	3.28533	4.26556
B1812_17445	cobalamin biosynthesis protein CobW	-1.01861	2.31528e-06	-2.51311	2.03256e-13	0.354649	0.0621975	236.181	194.955	178.37	115.474	125.417	108.664	28.4738	31.4674	28.353	55.2	47.5356	62.7622
B1812_19480	cobalamin biosynthesis protein CobW	-0.147534	0.454743	-1.80194	2.14271e-09	0.473263	0.0515217	46.9886	32.3142	46.2024	40.9091	47.0786	43.0903	9.44284	10.4811	9.50361	18.92	21.382	19.5896
B1812_16070	cobalt transporter	0.207402	0.426143	0.703969	0.00110917	-0.200453	0.387754	606.476	361.46	756.576	665.436	721.919	860.521	663.672	766.515	826.195	968.94	1077.6	817.318
B1812_19485	cobaltochelatase subunit CobN	-0.172862	0.359757	0.181354	0.222542	0.307194	0.0645108	11.99	11.0213	12.8441	12.4445	11.2248	13.5693	13.5576	10.4562	10.3348	21.1	20.0247	19.8551
B1812_13590	cobaltochelatase subunit CobS	-0.136771	0.533953	0.54571	0.00165513	0.319336	0.0750511	51.5142	35.2517	60.6188	52.348	47.7762	53.2216	63.8719	61.8971	51.0133	115.14	105.71	98.3529
B1812_05535	cobaltochelatase subunit CobT	-0.0594733	0.800326	1.15582	8.14892e-08	0.415174	0.0162702	29.245	19.846	31.8961	33.5044	29.2537	26.7498	53.7246	48.7665	46.0722	106.61	89.3867	91.929
B1812_05380	cobalt-precorrin-5B (C(1))-methyltransferase	0.701041	0.0499187	-0.526071	0.18715	0.525398	0.267756	6.40621	4.49889	7.12564	13.4881	8.30969	13.1351	4.87165	3.50474	2.40834	4.28	10.0578	9.22302
B1812_02965	cobalt-precorrin-6A reductase	0.200755	0.703087	-0.072312	0.8732	-0.47906	0.4061	3.60393	3.58969	6.45629	7.41133	6.51346	3.9475	3.29219	2.33564	5.10414	4.06	2.25968	4.61977
B1812_02970	cobyric acid synthase CobQ	-0.0980801	0.809916	0.796282	0.00433526	-0.218697	0.478884	4.06565	3.86108	6.73492	5.09762	5.76041	4.5395	7.23937	9.32314	4.66521	8.5	8.57904	8.53987
B1812_05240	cobyrinic acid a,c-diamide synthase	1.14169	6.68683e-05	-0.0429572	0.881632	0.436842	0.157515	4.69799	3.53031	5.18761	13.2246	10.7326	10.7412	3.42815	3.96083	3.30082	8.46	7.28253	5.60728
B1812_16905	cobyrinic acid a,c-diamide synthase	2.73501	0.00606401	0.430064	0.68386	-0.346553	0.801237	0.525475	0	0	1.87065	1.78308	1.9953	0	0	0.392973	0	0	0.505964
B1812_11435	co-chaperone GroES	0.505444	0.00402028	0.30739	0.0334322	1.78846	6.2502e-11	788.699	890.314	874.294	1450.64	1256.82	1539.15	987.624	848.233	811.621	4064.49	4910.71	4301.39
B1812_04300	co-chaperone GroES	0.286704	0.307051	-0.936843	0.000653965	1.45378	1.06738e-05	270.301	522.288	259.094	520.706	443.97	452.69	147.88	152.319	132.222	579.48	525.507	622.471
B1812_16300	co-chaperone YbbN	-0.0353112	0.898722	-0.17805	0.369952	0.437464	0.050626	22.7429	27.273	31.8015	33.3426	25.2896	34.209	18.2863	18.5657	22.6804	41.27	42.4912	33.5878
B1812_04845	coenzyme PQQ precursor peptide PqqA	-0.364933	0.264767	-1.7913	3.86816e-07	-0.37328	0.237121	22716.7	24632.6	18895	20269.8	24359.3	16024.8	3363.82	5793.29	7441.1	4250.38	8583.17	5784.1
B1812_13930	coenzyme PQQ precursor peptide PqqA	0.23512	0.326746	0.701641	0.000588929	-1.12098	8.13731e-06	7891.07	6933.81	9789.65	11018.9	11240.9	11268.9	7953.17	14073.3	11965.6	6040.94	8820.1	7548.11
B1812_14520	cold-shock protein	-0.275816	0.325462	0.703634	0.00244587	-2.56128	1.63667e-10	6830.65	4232.75	4710	4929.93	4879.72	5071.35	4988.16	9779.6	7048.51	1788.21	2190.01	1295.9
B1812_14555	cold-shock protein	-1.17094	6.05453e-05	0.246519	0.258902	-0.896868	0.000529076	4626.69	2863.42	2030.54	1362.62	1771.58	1552.45	2941.25	3413.58	2602.39	2253.12	2403.37	2290.44
B1812_00270	cold-shock protein	0.702103	0.00577299	0.0454739	0.832485	-2.35767	4.56302e-10	2571.61	4472.51	2860.19	6226.2	5639.12	6463.8	2115.28	3418.89	2927.36	739.45	786.433	827.699
B1812_19730	cold-shock protein	-1.45155	0.00018733	-0.214021	0.465866	-1.93653	1.15921e-05	2350.29	921.682	787.309	492.204	518.132	524.826	663.006	1125.99	848.66	323.64	402.318	265.826
B1812_19790	cold-shock protein	0.0486373	0.858773	2.4018	1.50684e-12	-1.13806	1.33167e-06	78.083	57.1795	89.7503	90.2156	97.6459	80.619	259.854	354.605	378.032	250.49	209.016	190.785
B1812_06335	cold-shock protein	-0.631761	0.0145907	-0.88655	0.00127208	-0.397562	0.260473	47.2961	55.9915	48.059	42.8024	35.5587	34.5965	17.537	24.8539	24.1819	26.66	22.9801	23.8479
B1812_05660	colicin V synthesis protein	-0.047236	0.824634	-0.523666	0.00109294	-0.131679	0.458915	271.384	237.572	271.625	314.572	278.895	289.009	158.839	144.356	150.127	230.22	158.995	218.501
B1812_12680	competence protein ComEC	-0.254075	0.259622	1.09159	5.09247e-07	-0.132748	0.476887	7.56759	6.00214	6.81522	7.03832	6.11981	6.84442	13.2525	12.2639	11.0554	14.88	18.556	15.0709
B1812_07225	competence/damage-inducible protein A	0.126031	0.725265	0.232973	0.389731	-0.802956	0.020099	12.4987	11.9409	18.0824	21.6503	14.9679	17.0632	9.13519	14.2757	18.1119	15.13	9.40225	9.61493
B1812_13820	complex I NDUFA9 subunit family protein	0.630937	0.00394985	0.105519	0.605542	0.56258	0.0106265	22.104	16.9394	23.9395	42.868	32.941	38.1991	13.5407	22.073	20.9566	42.08	37.7179	41.0223
B1812_16960	conjugal transfer protein	0.910837	0.481968	0.244475	0.822735	-0.333802	0.811913	0	1.19876	0	2.95645	0	1.61801	0	0	0	0	0	0
B1812_16940	conjugal transfer protein TraG	0.369816	0.246387	-0.322869	0.317639	-0.24296	0.582705	2.04472	2.72705	3.21936	3.78289	3.50063	4.53341	1.24267	1.89014	1.95266	2.53	1.67191	2.08995
B1812_16995	conjugal transfer protein TraI	0.419223	0.448746	-0.221599	0.676533	0.358489	0.576023	1.54944	2.4431	1.33221	3.05365	1.61273	3.9688	0.869921	1.2173	1.43469	1.81	2.02164	3.20195
B1812_16955	conjugal transfer protein TrbC	-0.48092	0.648198	-0.667532	0.428533	-0.884738	0.461446	2.78441	3.20298	2.56905	0.988324	1.90133	5.3258	3.81614	0	2.04665	1.18	1.29678	0
B1812_16965	conjugal transfer protein TrbE	0.632414	0.0391778	-1.09688	0.00635884	-0.345672	0.548841	2.50564	3.57166	2.30258	4.96101	4.48965	5.43273	1.0922	1.11317	0.903987	1.93	1.43942	0.521778
B1812_16985	conjugal transfer protein TrbF	-0.267198	0.5397	-1.62521	0.00168084	0.24844	0.730085	9.48226	7.62012	11.4591	9.11343	11.2555	7.19683	3.03346	1.03668	4.61423	3.2	7.57357	3.19362
B1812_02065	CopG family transcriptional regulator	-0.547362	0.0214967	-1.3684	1.78864e-06	-1.16947	0.000523837	284.659	223.289	150.886	170.471	165.265	175.281	61.6588	79.8912	64.539	36.84	56.4161	42.067
B1812_10490	CopG family transcriptional regulator	0.0343973	0.907302	0.435822	0.0292037	0.0471663	0.856483	184.642	135.718	183.23	235.075	185.923	182.05	163.267	254.885	156.6	307.01	259.642	284.995
B1812_11330	CopG family transcriptional regulator	-0.395945	0.0948661	0.604222	0.00234074	-0.296186	0.16649	115.795	115.807	130.977	110.057	111.425	98.2957	136.26	173.106	148.607	170.45	166.853	210.365
B1812_03460	CopG family transcriptional regulator	0.127392	0.66074	0.140388	0.539601	-0.564998	0.0417716	81.325	51.8245	74.1927	86.5964	91.6284	84.3062	50.0255	67.1085	71.7077	54.37	66.7568	65.7211
B1812_16945	CopG family transcriptional regulator	1.0881	0.124265	0.0428975	0.952994	0.469192	0.576023	1.32803	2.06666	1.64003	3.15237	3.61646	7.42583	2.43333	1.28791	0.657383	2.25	2.48375	4.27229
B1812_12205	copper oxidase	0.0119392	0.973212	-0.17956	0.503167	1.17428	0.000145005	6.43354	4.33017	8.25394	7.80585	6.41999	7.65984	4.0405	5.5403	3.96957	15.49	16.1056	13.3527
B1812_14280	copper oxidase	0.142166	0.584242	1.04778	4.01426e-06	3.38037	5.92016e-15	5.71248	6.84841	6.20315	7.28861	8.34182	8.43641	10.5345	11.884	9.80272	175.85	143.358	171.631
B1812_13245	copper resistance protein CopC	-0.182608	0.351817	-1.00805	1.08082e-06	1.07388	1.73481e-06	396.606	356.203	465.576	380.368	417.536	452.72	141.666	175.172	186.775	543.51	587.35	421.86
B1812_18695	copper resistance protein CopC	0.303381	0.0908442	1.05731	1.25466e-07	-0.00243568	0.990984	151.699	103.698	126.841	185.523	184.126	177.589	204.548	246.848	209.86	348.74	322.958	287.955
B1812_18700	copper resistance protein CopD	-0.00285048	0.988945	1.38956	3.2606e-10	-0.0187891	0.920436	36.5763	33.5505	42.4385	43.9386	41.1672	45.7275	94.4544	77.5411	74.7547	117.35	124.647	110.347
B1812_07165	copper-translocating P-type ATPase	-0.0609026	0.790653	0.617788	0.000363347	-0.0708292	0.716642	12.7239	11.5418	16.2139	16.4542	15.8367	12.765	17.8039	17.803	15.8525	25.12	25.9116	20.33
B1812_08200	coproporphyrinogen III oxidase	-0.201677	0.294019	1.62301	5.97395e-11	-0.029562	0.874154	32.226	26.19	39.8663	33.7432	34.9207	29.9045	83.1398	81.4247	85.2579	117.98	123.783	113.976
B1812_17845	creatininase	-0.185999	0.523893	0.084751	0.719473	-0.541034	0.0564094	13.9446	10.5682	16.8086	13.9808	12.7776	15.1898	10.0466	14.0336	11.7828	13.6	12.9315	9.44022
B1812_17975	crossover junction endodeoxyribonuclease RuvC	0.0166272	0.969313	1.5539	1.05823e-06	-0.524033	0.0393367	13.5022	11.1484	18.9503	14.0328	17.8653	18.8906	28.7339	39.3191	36.9576	35.78	29.403	42.2391
B1812_16275	crotonase/ 3-hydroxybutyryl-CoA dehydratase/ acyl dehydratase croR	-0.194502	0.351059	0.273379	0.0955132	-0.861595	9.96841e-05	101.498	83.3858	96.4938	97.3667	90.7549	99.0458	77.0214	100.734	106.633	91.21	64.3584	72.1313
B1812_02315	crotonyl-CoA reductase ccr	0.0547675	0.781905	0.707405	1.36931e-05	0.730961	2.33102e-05	52.5387	50.722	65.3974	66.3244	69.3522	67.7033	85.4473	75.9776	68.3677	190.76	180.7	180.162
B1812_19340	Crp/Fnr family transcriptional regulator	-0.242549	0.268396	-0.189324	0.312584	-0.943226	0.000328326	46.7142	45.6817	49.066	44.3477	45.9887	49.3886	26.9824	44.9866	32.2642	25.85	31.8032	21.048
B1812_06710	Crp/Fnr family transcriptional regulator	0.439911	0.156782	-0.253947	0.425795	-0.559855	0.186961	13.554	10.111	12.4045	13.8471	20.8098	24.6336	7.54761	8.15677	9.24176	7.97	9.95313	6.81375
B1812_20550	Crp/Fnr family transcriptional regulator	0.146645	0.705858	-0.799355	0.0329084	1.04399	0.0139533	7.81034	8.71087	9.982	12.8587	8.27885	13.7103	3.56982	3.20191	5.84544	14.85	11.924	10.8055
B1812_04345	CsbD family protein	-0.588996	0.140656	-0.288293	0.407388	-1.04838	0.0303358	381.817	180.985	118.166	168.319	147.482	166.03	115.971	186.505	123.296	113.88	91.649	88.513
B1812_12335	CTP synthetase	-0.204479	0.268121	-0.146647	0.34046	0.253564	0.146728	27.7732	19.7786	29.1464	26.03	24.9582	25.8666	19.6114	19.8955	17.7348	35.73	30.3453	33.1179
B1812_20815	c-type cytochrome biogenesis protein CcmF	0.0180054	0.944301	0.782372	4.69206e-05	0.0783117	0.699208	24.1276	17.4366	21.18	25.2193	21.7408	27.2004	38.0256	26.3625	26.9261	47.62	44.1127	45.8482
B1812_02525	c-type cytochrome biogenesis protein CcmF	-0.285441	0.256015	1.73404	1.3291e-09	0.417183	0.0303358	13.0144	8.96905	16.7729	13.5498	10.2766	12.5291	38.9646	34.592	31.8109	62.65	80.1339	62.2237
B1812_20830	c-type cytochrome biogenesis protein CcmI	0.451954	0.0228165	1.35393	1.18793e-08	0.326515	0.0636628	33.7407	26.4531	23.9876	45.2754	40.2695	48.6551	71.3026	56.6901	52.6603	116.03	104.711	105.278
B1812_02515	c-type cytochrome biogenesis protein CcmI	0.0122206	0.973873	0.153188	0.564307	0.754775	0.00746737	8.5369	9.33097	7.8278	12.1515	9.24352	8.94822	10.5466	8.43083	5.72796	15.97	21.2809	22.1849
B1812_05560	c-type cytochrome, methanol metabolism-related XoxG	0.0547056	0.774411	2.53481	2.31917e-15	0.231538	0.103107	138.91	112.244	148.052	160.218	161.829	159.699	668.371	671.549	587.322	1089.11	1106.27	1086.51
B1812_07745	cupin	-0.684622	0.000146379	-3.33052	2.87047e-16	1.59586	7.70203e-10	333.575	313.003	334.778	235.275	242.551	235.601	28.4248	29.2497	23.9627	107.71	114.866	137.149
B1812_15110	cupin	-0.303282	0.112468	1.62797	1.3596e-10	-1.27339	4.76493e-08	178.664	156.115	145.188	157.162	137.349	160.011	335.526	461.136	451.838	269.2	252.003	223.472
B1812_20080	cupin	-0.0668239	0.782868	1.11266	1.92663e-07	-0.189617	0.280519	66.1834	47.3609	75.4179	67.1684	65.787	75.4808	114.693	116.52	106.109	138.71	153.579	137.69
B1812_11455	cupin	0.454191	0.0302282	-0.462847	0.0300653	0.551065	0.0235579	49.7249	52.8664	51.3413	89.157	82.7141	74.3932	33.2811	26.4219	34.0262	68.72	75.9541	54.4691
B1812_11460	cupin	0.219179	0.494251	0.18765	0.475114	-0.954926	0.0053897	42.9684	39.916	62.1932	60.6211	66.7959	65.8716	27.8092	53.7466	56.3331	38.18	40.6902	23.3668
B1812_17290	cupin	0.0933831	0.806739	-0.00864945	0.978275	0.263733	0.452241	42.4411	33.3477	33.9217	39.1537	52.1509	46.5582	19.391	44.127	29.1024	49.07	46.1155	67.002
B1812_01620	cupin	-0.250215	0.314714	0.490464	0.0127775	0.43821	0.0326935	38.2555	31.9483	39.9738	42.5062	36.6174	29.4776	38.5065	47.7209	42.477	86.73	92.0285	76.2831
B1812_02955	cupin	0.183434	0.499506	1.37462	1.12138e-07	-0.204635	0.305322	30.9736	25.8551	27.3923	38.8366	34.6268	38.7813	59.2693	55.8117	69.288	82.85	76.0523	72.2854
B1812_04745	cupin	-0.375367	0.181186	-0.733044	0.00958229	-0.201232	0.60228	28.7741	26.8666	31.1605	22.0666	24.7125	32.4036	18.6555	15.4549	10.5181	18.72	21.5258	14.5258
B1812_01115	cyclase	-0.283571	0.102987	0.0589029	0.697116	0.141549	0.411936	62.0594	49.1069	52.8329	54.6027	50.4121	52.0195	50.3473	46.9358	45.3895	82.03	67.8051	78.9195
B1812_21320	cyclase	-0.308898	0.227578	-0.929604	0.000623874	0.131104	0.702107	21.6236	27.2817	21.6037	20.5237	23.6113	21.5594	8.77919	8.75866	13.2107	15.22	13.9347	20.019
B1812_00845	cyclic beta-1,2-glucan ABC transporter	-0.826738	6.1604e-05	0.0332025	0.834392	0.641212	0.000396588	34.025	22.9319	31.9264	18.8135	19.7994	19.192	24.7896	27.4061	22.9843	64.9	51.5807	54.4215
B1812_00865	cyclic nucleotide-binding protein	0.184205	0.414971	-0.239795	0.21662	0.211336	0.362512	41.4863	44.2755	39.5992	62.1263	53.6934	50.6709	20.9216	36.8407	31.4136	54.38	46.5989	47.7227
B1812_15150	cyclic nucleotide-binding protein	-0.246339	0.606599	-0.449078	0.267666	0.0196239	0.97537	10.9741	9.06071	9.03153	7.81306	9.96298	11.1576	5.86238	5.98569	5.42872	13.92	5.98402	7.0603
B1812_02020	cyclic pyranopterin phosphate synthase	-0.0301667	0.914773	-0.920458	0.000210197	0.172451	0.551727	26.5017	25.74	42.4018	32.8823	34.726	37.774	11.3822	15.5057	13.4215	26.08	24.2924	16.5982
B1812_17070	cyclohexadienyl dehydrogenase	-0.167369	0.554827	1.71342	1.82855e-09	-0.0240454	0.915986	14.9425	13.6482	13.1692	15.102	14.9717	13.3538	46.6458	41.1962	29.6404	51.72	56.8447	55.9552
B1812_19800	cystathionine beta-lyase	0.192355	0.492258	1.02596	2.14683e-05	0.0643542	0.797086	10.2196	8.26229	14.185	14.2039	11.5508	17.6523	16.6734	18.2436	19.3559	27.81	26.2839	28.609
B1812_10705	cysteine biosynthesis protein CysZ	0.564621	0.0216931	-0.0244074	0.921535	1.2962	8.77978e-06	19.6421	16.9387	29.515	34.2611	44.3072	33.1764	17.5069	16.1047	19.1097	70.11	59.0501	59.5499
B1812_05650	cysteine desufuration protein SufE	0.426855	0.0333737	0.579696	0.0015702	-0.382491	0.0492018	104.953	121.428	124.618	189.49	185.501	173.77	123.318	138.19	178.216	146.52	192.37	151.059
B1812_05405	cysteine desulfurase	0.187736	0.36154	-0.690851	0.00035503	-0.307665	0.146918	43.9803	57.0524	45.3327	69.1622	65.081	59.2213	21.1443	24.5397	29.6127	31.34	27.7038	28.9323
B1812_05425	cysteine desulfurase	0.268692	0.467954	-0.987779	0.00422499	2.04493	3.36893e-06	24.9285	38.1982	31.5773	43.1441	38.1635	50.4012	17.0393	6.72549	20.3797	96.84	88.9487	55.1412
B1812_07795	cysteine desulfurase	0.448777	0.192157	1.11224	0.000308444	-0.877464	0.00633774	20.4112	9.9047	19.926	29.3346	26.2612	22.0079	28.6875	36.9899	23.1674	22.2	15.1919	36.8773
B1812_08035	cysteine desulfurase NifS	1.63745	8.97931e-08	0.770461	0.00115267	0.220515	0.354473	6.79233	5.84859	7.68219	23.1341	24.7832	26.2539	10.6237	10.9719	7.66437	14.74	16.4577	18.1553
B1812_04185	cysteine synthase A	0.047909	0.843109	1.75961	7.7253e-11	0.06797	0.726624	57.6771	40.9563	66.4913	74.7377	58.3168	63.8563	153.639	138.076	168.984	245.15	240.157	215.107
B1812_20270	cysteine synthase A	0.121722	0.61682	-0.616928	0.00462765	0.895106	0.000385842	19.9044	18.4267	23.8211	27.11	27.3345	24.0725	11.5011	14.2048	8.39457	34.57	25.8932	30.7941
B1812_18885	cysteine synthase A	0.123272	0.592865	-0.471132	0.0189011	-0.196061	0.445677	16.0383	17.0661	17.253	20.4388	21.0969	22.4444	8.36581	12.0317	9.63933	12.38	13.5192	12.3208
B1812_18340	cysteine--tRNA ligase	-0.26939	0.143694	1.40569	9.2988e-10	-1.39167	7.80607e-09	37.9662	35.9356	32.3893	31.8856	34.4567	36.7414	92.0383	76.0878	68.9666	42.5	45.2325	42.3976
B1812_05300	cytidylate kinase	-0.0483529	0.91668	0.477783	0.126198	1.19325	0.000371158	9.04839	9.15983	18.1329	12.1268	12.6436	13.7443	11.1945	20.1684	9.55177	40.92	42.4825	50.2289
B1812_02465	cytochrome B	-0.269176	0.115719	-0.00941812	0.949935	-4.16609	5.40645e-12	116.76	98.5164	141.773	107.998	119.421	115.328	94.6512	102.151	96.1136	9.12	7.737	6.11736
B1812_17180	cytochrome B	0.296791	0.16215	-0.91696	0.000249145	1.40293	3.51983e-06	34.1153	28.2137	36.4727	48.1445	42.5566	51.4055	17.5956	14.4581	12.0362	58.19	50.038	59.7884
B1812_00360	cytochrome B	0.110591	0.711025	0.936641	6.81102e-05	-0.381269	0.0917319	31.6861	25.8092	46.2618	36.1837	49.1265	42.7152	60.1666	45.7265	57.5837	62.14	61.1394	56.4584
B1812_04585	cytochrome B	-0.00306973	0.995061	-0.926216	0.0555136	-0.432932	0.536399	4.70162	2.80576	3.17989	3.34699	5.79533	3.56638	1.17159	1.55799	1.60148	1.81	1.60745	1.23318
B1812_10350	cytochrome bd ubiquinol oxidase subunit 1 cydA	0.137636	0.454743	-1.51242	5.2029e-10	-0.0222403	0.920548	68.9956	64.3515	76.7481	91.845	83.642	94.3636	17.4185	20.5807	23.3975	25.91	31.6474	30.6356
B1812_10355	cytochrome bd ubiquinol oxidase subunit II cydB	0.168041	0.327885	-0.120909	0.372626	-0.303939	0.0461288	108.826	107.029	142.724	156.171	151.759	158.97	96.6287	86.1648	90.7477	108.95	112.003	100.649
B1812_10360	cytochrome bd-I ubiquinol oxidase subunit x cydX	0.306965	0.239589	0.271494	0.231797	-0.983721	0.00145924	590.493	573.809	821.888	972.285	847.722	1017.73	657.609	785.273	536.753	453.52	427.051	570.298
B1812_18650	cytochrome C	-0.650875	0.000363027	-1.16884	2.19708e-08	-0.162071	0.348795	615.627	625.201	559.894	459.742	462.441	417.809	199.791	245.338	223.697	324.15	246.341	302.002
B1812_00955	cytochrome C	-0.470121	0.0378566	0.92412	1.08909e-05	-0.946154	4.2072e-05	131.483	92.8265	101.277	88.9118	86.6557	98.4763	145.055	179.76	190.669	139.37	111.134	138.817
B1812_03830	cytochrome C	0.112224	0.636212	0.552219	0.00259326	-0.539839	0.00833999	78.0013	90.0903	84.9862	100.635	121.986	96.2258	95.5424	101.094	111.534	101.4	95.0947	112.419
B1812_11340	cytochrome C	0.233503	0.320614	-1.50571	6.01334e-06	0.513706	0.127411	42.442	47.7281	49.3631	63.378	54.9509	74.1079	9.81263	19.191	11.6373	26.48	31.6184	26.2444
B1812_04765	cytochrome C	-0.178308	0.39409	-1.01388	1.20544e-05	0.983901	6.54009e-05	40.6962	30.3776	47.9977	41.8283	35.8547	43.9877	16.3329	17.8317	14.241	50.55	43.2707	45.5968
B1812_02135	cytochrome C	-0.716605	0.534701	1.65092	0.0187409	-0.840873	0.251046	35.5007	18.3406	49.5092	41.4791	13.8346	16.2132	48.8132	120.685	104.717	18.34	179.535	112.87
B1812_10195	cytochrome C	0.0776765	0.890061	-0.208391	0.639597	0.572653	0.247377	22.7122	14.9883	10.7212	22.2	20.28	16.0999	7.9713	13.9266	11.5033	20.68	27.609	27.0242
B1812_00020	cytochrome C	0.222887	0.399843	-0.826412	0.00377743	-0.43553	0.251124	16.9551	14.4368	14.1106	18.7377	19.2313	24.9782	7.86633	6.63921	6.81576	8.12	7.13102	7.30821
B1812_20795	cytochrome C	0.0417776	0.88357	0.874037	4.2819e-05	0.109336	0.606447	11.6927	12.2009	11.5344	13.5926	15.3283	13.6348	24.0929	17.0638	14.7915	27.27	30.1324	27.7261
B1812_00005	cytochrome C	0.320258	0.465725	-0.545118	0.200726	-0.778445	0.193288	8.80672	5.39005	6.6258	8.72534	11.4605	10.4984	3.50643	4.4589	3.4191	4.53	2.15141	2.95536
B1812_11345	cytochrome C	0.668339	0.0743265	-2.31958	0.000455061	0.940119	0.233435	8.3114	8.36659	11.4321	21.4816	19.6551	11.7016	3.94339	0.448452	1.37856	4.68	4.04268	3.56032
B1812_11350	cytochrome C	0.507266	0.163842	-2.0627	0.000657787	-0.0638092	0.950369	7.19442	10.2753	6.53902	11.6098	12.3631	15.2902	0.438411	2.09743	2.15417	1.22	1.80263	3.69245
B1812_18400	cytochrome C biogenesis protein	0.675119	0.000206568	0.342291	0.0212396	-0.192958	0.255101	60.1145	56.0029	64.4677	108.081	122.278	106.858	61.3464	61.0961	68.7065	85.62	87.8622	70.0615
B1812_20825	cytochrome C biogenesis protein	0.637889	0.0529867	1.51691	4.23114e-06	-0.0849364	0.776282	14.405	10.7788	13.3485	23.9355	22.3221	24.3887	41.7789	32.6142	22.6121	46.69	35.9512	45.568
B1812_05045	cytochrome C biogenesis protein	-0.00548467	0.990552	-0.0840698	0.812045	0.261829	0.528514	13.3846	14.8808	25.9426	24.7282	21.6428	14.3179	13.9106	10.5341	16.7036	17.73	29.8258	25.1216
B1812_09030	cytochrome C biogenesis protein	-0.0774122	0.851719	-0.979646	0.0116332	0.515614	0.274798	6.68866	8.50688	7.46312	9.20586	6.04726	10.1496	2.85239	3.57561	2.67219	6.78	5.44901	7.29202
B1812_02520	cytochrome c biogenesis protein CcmE	-0.232302	0.612619	1.68303	2.09293e-06	0.498279	0.0469514	18.7474	9.5937	17.4986	12.3707	11.831	23.0126	50.2489	37.9093	35.9653	90.45	77.7923	82.076
B1812_02325	cytochrome c family protein	-0.145361	0.488086	1.80424	5.03692e-11	-0.662166	0.000537231	2049.97	2233.23	1827.23	2218.21	2085.8	2136.99	4808.27	7010.29	6197.56	6208.06	5279.14	4923.05
B1812_18770	cytochrome c oxidase assembly protein	0.19959	0.293809	2.10721	1.10572e-12	-0.410479	0.0154331	224.588	196.432	189.089	265.571	269.201	282.547	876.27	643.264	690.808	854.98	716.239	832.322
B1812_05015	cytochrome c oxidase subunit I coxA	-0.11985	0.549119	1.03842	1.78816e-07	0.0904825	0.617058	114.51	81.5178	128.79	113.008	117.499	112.644	204.054	187.597	158.624	284.19	288.328	274.597
B1812_18765	cytochrome c oxidase subunit I coxA	0.458117	0.0102193	2.11396	8.42754e-13	0.132717	0.45832	109.116	88.3313	115.938	175.245	142.538	185.212	441.628	365.756	326.649	581.54	614.697	598.18
B1812_21535	cytochrome c oxidase subunit I coxA	-0.592013	0.00342595	-2.14423	1.79622e-09	0.360677	0.233457	18.2909	20.1672	18.6715	14.8752	16.2286	13.0887	4.02054	2.74095	4.1839	6.2	7.23939	6.57484
B1812_05020	cytochrome c oxidase subunit II coxB	-0.103147	0.530096	0.771691	8.43155e-07	-0.256713	0.0599811	306.331	291.926	315.818	346.163	322.64	326.017	416.413	463.405	425.295	561.08	501.957	523.961
B1812_18760	cytochrome c oxidase subunit II coxB	0.491389	0.0238165	-0.945658	2.04991e-05	0.888016	0.000121172	157.008	202.557	132.431	257.031	275.546	264.009	84.0527	76.9306	53.405	190.13	182.561	192.529
B1812_21540	cytochrome c oxidase subunit II coxB	-0.620998	0.014147	-3.3349	6.25276e-08	0.344643	0.607089	13.4799	12.521	14.9371	11.422	9.34537	10.2119	0.586011	0.936278	1.6873	1.35	3.02141	1.84953
B1812_05005	cytochrome c oxidase subunit III CoxC	-0.0718872	0.743302	0.806954	1.20184e-05	-0.0911108	0.625687	158.078	121.318	190.697	147.714	193.042	176.632	216.314	241.215	219.216	335.96	288.656	299.544
B1812_05010	cytochrome c oxidase subunit III coxC	-0.556875	0.00908296	1.00283	3.2184e-06	0.280808	0.15029	145.485	153.936	183.976	134.371	139.847	109.534	334.731	215.048	268.994	462.03	544.477	423.093
B1812_18775	cytochrome c oxidase subunit III coxC	0.258106	0.0974843	1.57204	1.34575e-11	-0.261722	0.070208	145.434	124.982	142.349	193.248	185.458	197.361	372.896	343.631	309.911	435.65	379.08	428.256
B1812_21530	cytochrome c oxidase subunit III coxC	-0.473894	0.060003	-1.37776	3.91911e-05	-0.471331	0.259933	20.7581	16.7404	22.7485	16.2954	16.6173	17.3825	5.35391	6.98136	6.36785	6.3	9.49609	4.61285
B1812_05000	cytochrome C oxidase subunit IV coxD	-0.0740375	0.774821	0.0144994	0.939161	-0.483646	0.0203352	313.907	239.974	263.014	323.342	275.313	305.539	181.432	335.492	193.357	257.72	219.023	236.566
B1812_21525	cytochrome c oxidase subunit IV coxD	-0.489876	0.119134	-0.819071	0.00903048	0.452492	0.219389	60.2374	70.8898	54.772	52.0601	67.0371	37.0276	32.3141	38.0109	19.2645	78.57	48.7957	48.073
B1812_18665	cytochrome C peroxidase	0.980941	3.0377e-06	3.21919	2.57081e-16	-0.188539	0.218062	30.1483	24.8012	34.6031	68.6231	64.4943	72.3636	256.726	231.934	206.715	312.39	279.653	292.157
B1812_04580	cytochrome c prime	-0.259111	0.57166	-0.351211	0.359644	0.912956	0.0306199	6.87371	8.90309	7.65329	7.3418	6.07373	9.41416	5.66242	3.50372	6.14766	13.94	13.5303	13.9219
B1812_04785	Cytochrome c(L) (periplasmic) MxaG	-0.53644	0.0163736	-2.26876	7.55073e-12	1.95156	5.70404e-10	4297.01	3921.45	3572.46	3063.34	3444.9	2985.92	924.813	604.141	559.614	3765.87	3600.93	4102.8
B1812_02640	cytochrome D ubiquinol oxidase subunit I	-0.0965399	0.775188	1.81621	3.59552e-09	0.700579	0.000396229	5.02013	4.12062	5.23529	5.3586	5.69741	4.60993	16.8404	12.4283	13.9102	34.35	30.7704	35.5822
B1812_07680	cytochrome o ubiquinol oxidase subunit I cyoB	0.412482	0.0329583	2.14227	1.33046e-12	0.413794	0.00928552	11.1301	9.43125	11.3348	16.1259	15.315	18.345	46.5749	36.014	36.2966	80.11	74.0143	74.0125
B1812_07675	cytochrome o ubiquinol oxidase subunit II cyoA	0.386493	0.149226	0.70977	0.00296013	0.764721	0.00136127	10.3531	10.38	12.847	16.1881	19.7719	15.1754	19.2161	16.5853	11.2128	41.56	37.06	34.24
B1812_07685	cytochrome o ubiquinol oxidase subunit III cyoC	0.246032	0.382893	1.37126	4.72202e-07	0.283974	0.175126	20.7527	28.6138	18.7295	29.9154	32.3369	29.9591	55.7514	45.1839	44.8472	101.74	75.0787	79.9159
B1812_07690	cytochrome o ubiquinol oxidase subunit IV cyoD	0.373236	0.103701	1.21163	5.72555e-07	0.107371	0.606133	14.7471	10.8444	19.932	22.8487	21.549	22.7224	25.7228	31.9868	28.067	51.78	43.2767	39.8295
B1812_07240	cytochrome P450	-0.48688	0.0215592	-0.309081	0.0967312	1.07592	8.31334e-06	18.0037	13.3671	19.4926	14.6016	12.3796	15.2165	12.1092	12.3286	9.69307	34.97	31.2906	38.3898
B1812_18660	cytochrome-c peroxidase	-0.525976	0.00327517	0.748511	1.69526e-05	-1.07187	3.3298e-07	477.389	502.299	485.823	379.512	427.271	384.898	764.064	607.94	692.842	447.28	465.716	511.02
B1812_13935	cytochrome-c peroxidase	0.18021	0.284934	-0.47045	0.00106358	0.47203	0.00215532	212.383	192.503	221.914	270.818	276.246	281.828	142.954	117.807	118.363	242.63	248.464	270.115
B1812_02190	cytochrome-c peroxidase	-0.025825	0.935698	2.15804	1.83723e-11	2.59443	1.10733e-13	9.99024	6.44521	9.08949	11.078	8.64454	9.49387	34.7607	31.5258	29.1933	272.39	292.512	270.817
B1812_13850	cytochrome-c peroxidase	-0.308485	0.107054	1.89045	3.45414e-12	0.0971235	0.543233	6.85879	6.48784	7.43223	6.84926	6.2307	6.4833	24.634	21.2558	18.9525	33.97	34.9898	31.1873
B1812_19870	cytochrome-c peroxidase	-0.106309	0.653196	0.270672	0.119406	2.22366	1.02604e-11	6.17037	6.59045	7.15481	7.47538	6.58928	7.49505	7.37031	6.75595	5.97881	45.02	53.5292	38.5668
B1812_19350	cytoplasmic protein	0.579774	0.00129272	-0.478929	0.00321813	0.0242462	0.912437	102.337	88.2588	96.1913	166.658	167.207	166.791	62.7526	65.3362	45.7612	93.79	73.3521	87.5043
B1812_03380	cytosolic protein	0.235274	0.49894	0.0553153	0.857448	-0.141513	0.719445	11.9273	7.38682	8.93	15.2143	10.7896	13.2051	6.36057	7.96815	10.0407	9.66	10.7377	11.9588
B1812_00890	D-alanine--D-alanine ligase	0.373706	0.0270487	1.75815	8.63618e-12	-1.68681	1.22409e-10	92.4678	100.55	103.176	166.579	126.57	157.966	252.217	317.006	271.111	136.8	118.316	122.615
B1812_21240	D-alanyl-D-alanine carboxypeptidase	-0.183036	0.277297	0.442721	0.00183112	0.0776364	0.634397	131.868	105.435	123.73	122.938	122.143	125.029	151.169	135.423	123.173	220.57	189.133	217.808
B1812_19750	damage-inducible protein CinA	0.622868	0.0389687	0.00130536	0.996828	0.837829	0.011146	13.2684	11.3834	18.6249	34.2184	21.4539	22.3827	9.19264	12.0092	13.8898	29.71	31.5846	31.1305
B1812_03560	dCTP deaminase	-0.722099	0.000104372	0.599653	0.000144215	0.640921	0.000179476	283.058	294.483	263.47	187.002	215.627	193.459	389.558	337.604	339.275	800.94	753.66	859.553
B1812_08980	DDE endonuclease	-0.00440642	0.994753	-2.10961	0.0039061	0.79003	0.388169	7.41859	3.96178	5.62588	7.30391	5.44829	6.97059	0	1.65838	0.84305	1.93	2.12895	3.30838
B1812_08985	DDE transposase	-0.414079	0.223414	-2.45332	2.44945e-05	-0.233066	0.779787	4.54484	5.05708	5.53416	2.97546	5.53128	5.0869	0.497355	1.45914	0.410788	1.07	0.685694	0.8715
B1812_16520	DDE transposase	0.139217	0.86144	0.238002	0.689118	0.529455	0.411225	1.20507	1.28951	1.33	0.762361	2.53727	2.2301	0.733126	2.14874	1.00672	2.94	1.76581	3.59842
B1812_03330	DEAD/DEAH box helicase	-0.321052	0.056798	-1.45114	4.40596e-10	0.521263	0.00198647	149.531	122.077	118.975	115.795	128.865	119.131	41.8418	42.4227	34.835	79.32	92.1278	76.7629
B1812_08730	deaminase	0.115369	0.588438	-0.126232	0.430069	-0.163396	0.385048	121.363	109.514	148.07	142.662	171.005	163.815	91.1608	104.532	92.2318	152.49	101.919	123.371
B1812_12870	deaminase	0.265431	0.289238	-1.55423	2.07045e-05	0.533796	0.166946	22.1913	22.0117	20.0541	31.5994	30.4736	28.1527	4.29692	6.849	6.6387	9.26	15.2011	15.0822
B1812_01560	dehydratase	-0.205209	0.717616	1.45134	0.000158881	0.625025	0.0372354	14.0177	6.1373	8.655	11.8529	11.3316	6.01165	24.8812	17.2056	24.7233	44.44	51.6131	51.5729
B1812_08760	dehydrogenase	-0.181463	0.56331	0.690103	0.00332458	-0.185326	0.477889	14.293	7.87349	17.0028	12.928	14.1111	11.7268	17.3949	16.0715	17.4519	21.37	22.7121	20.8714
B1812_20385	dehydrogenase	0.369036	0.140656	1.62812	8.97321e-09	0.0280776	0.904045	7.62118	6.05197	7.65172	10.9958	10.5914	10.5833	17.5216	17.5191	20.2764	25.91	33.4603	23.4304
B1812_17825	delta-aminolevulinic acid dehydratase	0.175356	0.347614	-0.0806988	0.617015	0.488885	0.00629208	29.375	24.1856	32.8735	37.9007	38.3982	37.0382	21.1317	25.7531	20.8798	46.67	49.0592	42.7894
B1812_19640	deoxyguanosinetriphosphate triphosphohydrolase	0.568991	0.00289789	-1.28217	4.60062e-07	0.361043	0.126163	37.3349	27.2077	34.5467	61.3036	48.3747	62.423	12.913	11.2148	9.91222	18.33	22.3031	22.9459
B1812_04250	deoxyribodipyrimidine photolyase	0.384295	0.250253	-0.231857	0.485394	-0.684134	0.122437	4.58193	3.29906	6.6615	6.5213	8.17464	6.78393	1.95607	3.98331	4.1109	3.95	2.75737	2.24363
B1812_06150	deoxyuridine 5'-triphosphate nucleotidohydrolase	-0.143372	0.707931	1.19792	2.69067e-05	-0.489376	0.0592182	16.2303	13.6293	13.877	14.224	17.5576	14.5909	28.2076	28.4664	27.8325	29.56	36.6021	22.4926
B1812_09875	dephospho-CoA kinase	0.120063	0.768239	0.946772	0.00129316	-0.163013	0.605507	17.2612	9.69523	15.9396	22.4983	18.6749	13.3405	25.1578	23.0183	20.539	27.69	23.61	40.0278
B1812_14725	dethiobiotin synthase	0.289793	0.449627	0.818139	0.00727677	0.583091	0.0448612	8.30553	6.89233	8.22982	13.4043	7.89363	13.4605	11.6475	10.0862	13.2421	24.33	29.1079	22.9311
B1812_12520	D-glycerate dehydrogenase	-0.154237	0.35332	1.01422	2.74098e-08	-0.418879	0.00452989	136.873	136.482	144.49	149.956	146.278	142.591	241.412	213.61	251.719	255.08	251.017	260.263
B1812_10365	diacylglycerol kinase	-0.0849119	0.692286	-0.692896	0.000348339	-0.342732	0.124071	65.4143	57.2819	79.1388	72.9093	74.924	72.5171	30.5935	38.8247	33.3702	37.26	38.6445	42.5247
B1812_17850	diacylglyceryl transferase	-0.0628806	0.878077	0.74645	0.00675393	-0.161347	0.606744	8.51837	8.81927	6.114	8.93677	9.12045	7.82389	9.42327	13.3996	9.73885	15.53	14.7498	12.0761
B1812_04985	diaminopimelate decarboxylase	-0.311103	0.113926	-0.772019	0.000187075	0.00718805	0.979369	25.0336	22.9263	27.485	24.1782	19.6553	27.9052	11.6222	11.2516	13.9612	20.75	16.4314	16.5098
B1812_00195	diaminopimelate epimerase	0.162212	0.617921	-0.375782	0.188734	-0.468296	0.220481	12.0367	6.36304	9.44368	11.5916	11.5111	12.8785	5.81904	6.97022	4.78254	7.17	5.33026	5.78267
B1812_19405	diaphorase catalytic subunit, hoxF	-0.0388451	0.885928	1.17823	1.74952e-07	-0.801555	0.000111901	10.3661	9.51043	10.3257	10.8476	12.4678	11.0635	19.5971	17.0205	20.9104	17.49	17.5432	12.8573
B1812_19410	diaphorase electron transfer subunit, hoxU	-0.118067	0.716587	0.456604	0.0483874	0.146817	0.591635	14.0512	19.1783	15.4524	20.6516	14.7539	16.5086	23.611	15.5287	17.3135	31.4	29.396	27.4715
B1812_05995	dicarboxylate/amino acid:cation symporter	-0.648316	0.00345633	-2.35958	8.73901e-09	0.229713	0.565005	24.1121	15.4986	18.8931	14.5938	15.0913	13.4705	3.28916	2.79485	3.22202	4.37	5.73431	6.05291
B1812_06545	di-heme enzyme	-0.551848	0.00313083	-7.42935	1.28372e-16	5.10623	5.82042e-13	652.566	497.035	495.316	443.134	375.148	488.218	3.14491	2.87369	1.85195	139.66	122.718	133.242
B1812_15670	dihydrolipoyl dehydrogenase	-0.327695	0.0734145	0.267266	0.0800135	0.325555	0.0549124	24.898	18.22	27.4291	20.6251	22.4929	21.7749	22.8852	23.8435	23.2892	45.8	40.713	41.2225
B1812_17770	dihydrolipoyl dehydrogenase	-0.104308	0.613209	1.02187	1.76962e-07	0.461825	0.00406326	21.8026	23.8436	25.0032	28.644	23.2168	24.924	42.8293	41.1731	35.9532	89.09	73.2914	77.5768
B1812_11155	dihydroneopterin aldolase	0.0102499	0.983345	0.848283	0.00911306	0.136058	0.711244	4.34107	3.9187	9.60065	6.75849	5.69241	6.77866	5.44716	11.8745	7.75117	13.74	13.5451	11.9795
B1812_07215	dihydroorotase	-0.191409	0.374273	0.276022	0.103502	0.431216	0.0209065	17.8413	14.0598	18.9774	15.2058	19.5101	17.2969	15.787	17.3037	18.0131	37.15	32.8288	30.5364
B1812_06215	dihydroorotase	0.144462	0.672018	0.877071	0.000798257	-0.461218	0.0870091	4.35232	4.203	5.81172	5.73011	6.32939	6.25659	5.75673	7.14451	9.00837	7.16	7.38412	8.55829
B1812_10440	dihydroorotate dehydrogenase	-0.667963	0.118633	0.310143	0.345965	0.658725	0.0568804	22.2899	23.8956	26.4929	12.6448	24.3442	17.0837	27.1694	23.7107	23.996	70.42	69.1696	37.3628
B1812_10445	dihydroorotate dehydrogenase (quinone)	-0.210961	0.564312	-0.736555	0.0317482	0.721288	0.0671036	7.49825	4.67798	5.17182	6.52258	5.07514	5.88765	2.28103	3.44367	2.71387	7.03	5.49302	8.53072
B1812_14755	dihydropteroate synthase	0.810699	0.0533996	-0.924726	0.0796274	0.630673	0.334185	6.23239	5.04841	3.18371	10.1774	8.69321	10.5597	1.67405	2.67326	1.65045	9.29	2.06963	4.58005
B1812_10065	dihydropteroate synthase	0.113185	0.748594	0.671827	0.00925849	0.840627	0.00128962	5.5512	2.99463	6.40396	5.78456	6.03328	6.44848	6.32876	7.23268	5.67258	16.9	16.822	16.5408
B1812_17145	dihydroxy-acid dehydratase	-0.170943	0.324586	0.420983	0.00316127	0.0368177	0.83823	41.7557	35.0192	43.6787	42.507	38.1655	44.1466	38.6108	51.1836	45.0251	65.83	69.2468	65.0826
B1812_04435	dimethyl sulfone monooxygenase SfnG	-0.204628	0.65714	-2.36193	0.000166411	0.461615	0.565005	2.61011	2.51464	4.05122	3.90101	2.8261	2.37104	0.238174	0.380796	0.588817	0.88	0.983561	0.7515
B1812_02730	dioxygenase	0.664196	0.00414564	2.86678	1.1138e-13	-1.69956	2.71954e-09	31.9934	35.5045	23.9063	54.8771	61.3826	51.1428	175.687	168.913	208.445	90.82	86.2974	70.0272
B1812_10390	dipeptide epimerase	0.119266	0.772016	0.334668	0.273386	0.557027	0.0834897	4.39706	3.46141	6.21069	4.96418	5.74857	6.89032	4.42887	5.30813	4.55661	9.47	12.5635	9.31797
B1812_04065	disulfide bond formation protein DsbA	-0.228008	0.236919	-0.882979	4.58292e-06	0.0991174	0.602593	360.847	253.24	243.918	267.055	296.442	279.491	113.235	133.578	136.094	212.87	203.476	179.768
B1812_10105	disulfide bond formation protein DsbA	0.363468	0.0988431	0.654251	0.000983122	0.377209	0.0626003	112.359	66.7701	101.283	152.424	121.569	141.031	130.026	137.579	97.6925	259.99	188.734	239.222
B1812_20425	di-trans,poly-cis-decaprenylcistransferase	-0.218195	0.261938	0.667645	0.000123075	-0.756443	8.79335e-05	95.1196	97.919	112.102	112.382	96.0255	97.8621	120.417	122.59	164.854	116	128.817	103.583
B1812_21380	divalent metal cation transporter	0.329785	0.0929453	-0.487307	0.00438934	0.453444	0.0138199	99.9647	141.793	145.495	206.2	176.85	179.685	78.7785	71.672	77.5162	174.58	134.518	146.623
B1812_21465	D-mycarose 3-C-methyltransferase	-0.491443	0.00728008	-0.00111071	0.994328	-0.128599	0.48548	37.3547	27.8382	32.917	28.6166	24.265	28.5254	27.5122	30.1688	24.0685	33.55	39.6182	35.5069
B1812_14255	DNA (cytosine-5-)-methyltransferase	-0.297832	0.242947	1.86489	2.52426e-10	-0.10325	0.60228	14.1568	12.3146	20.6382	15.069	15.4923	13.044	47.3983	41.1297	52.4103	59.44	66.3469	64.0225
B1812_05395	DNA gyrase subunit A	-0.0921713	0.617742	1.46637	8.5166e-11	0.151497	0.324392	36.5601	32.0596	41.8883	42.5362	37.3581	40.7503	88.4656	90.7508	75.3755	151.88	124.896	134.19
B1812_03590	DNA ligase (NAD(+)) LigA	-0.315028	0.11732	1.45774	1.28656e-09	0.00236636	0.991426	15.0235	9.84863	14.8611	12.4643	12.4416	11.8857	32.4014	30.5137	27.4781	48.22	43.6731	39.5698
B1812_16500	DNA ligase D	-0.427131	0.127439	-2.51119	2.03167e-06	0.454724	0.435476	3.9399	5.63638	5.43534	4.2243	4.08383	4.40418	0.295142	0.787838	1.14001	1.28	1.83375	1.13738
B1812_00975	DNA methylase	-0.175843	0.524835	-0.849652	0.00187319	0.0698069	0.855934	7.7189	7.91621	8.14372	9.18035	8.00986	7.35955	4.24377	4.16587	2.7062	4.64	6.37897	5.8822
B1812_11825	DNA mismatch repair protein MutL	-0.161789	0.465969	0.762869	4.67686e-05	-0.495084	0.00775438	10.0815	9.09109	9.89196	9.92476	9.42725	11.117	14.7895	13.7183	12.9114	12.66	15.5876	14.5298
B1812_16245	DNA mismatch repair protein MutS	-0.10986	0.82253	0.340746	0.324385	0.242613	0.548214	7.67381	6.0383	11.872	10.929	10.4275	5.83569	7.6077	7.91837	10.496	14.05	15.5931	15.4125
B1812_01235	DNA mismatch repair protein MutS	0.505914	0.0495739	1.15185	8.9667e-06	-0.257638	0.267725	3.5051	3.19413	5.02417	6.71989	7.03752	5.36962	7.36474	7.10656	6.90575	8.21	11.2121	6.99394
B1812_19175	DNA mismatch repair protein MutT	0.0216084	0.961333	0.694005	0.0147755	-0.803483	0.0178834	20.0069	12.1847	21.7532	30.2043	20.1443	14.6332	21.9889	23.8782	25.5873	23.68	19.4736	16.2191
B1812_11230	DNA modification methylase	-0.185344	0.477287	0.928268	2.23338e-05	0.141053	0.491102	12.5357	9.32531	13.9685	13.3403	10.1451	13.2987	19.6664	16.9228	20.2737	31.64	31.5754	27.4256
B1812_19155	DNA polymerase I	-0.420847	0.0186143	1.84521	2.68113e-12	-0.0191223	0.917433	11.5681	9.90814	11.5518	9.54037	9.88546	9.33421	37.7744	33.3915	28.7046	49.39	45.6675	47.1666
B1812_19845	DNA polymerase III subunit alpha	0.0961944	0.626397	1.03398	7.92503e-08	0.191938	0.213064	8.4935	8.28433	8.56209	10.5423	11.169	9.94732	15.9556	13.6015	14.0098	23.86	23.4572	24.7202
B1812_14235	DNA polymerase III subunit beta	0.0715205	0.721417	-0.249588	0.0904821	-0.0448445	0.825438	50.9967	48.4129	49.4309	63.7005	61.2732	57.9065	29.6777	42.5147	32.8703	51.62	52.2099	43.6987
B1812_20050	DNA polymerase III subunit beta	0.480106	0.310535	0.697723	0.0757476	-0.718277	0.129371	12.0491	9.52442	19.3168	23.5093	24.0342	17.0883	21.9824	16.1092	16.237	20.37	12.0528	14.3188
B1812_11870	DNA polymerase III subunit chi	-0.493599	0.141998	1.13303	4.16723e-05	-0.406563	0.112796	15.7023	20.2436	16.4936	15.6546	16.5578	10.765	30.1972	34.2834	30.3674	39.16	27.9295	37.8846
B1812_10540	DNA polymerase III subunit delta	-0.00907548	0.973211	0.311389	0.0837558	0.442649	0.0245792	19.6597	16.1689	24.5879	22.304	22.2152	24.852	17.5397	25.0128	19.3269	40.68	41.759	39.7393
B1812_21230	DNA polymerase III subunit delta'	-0.265375	0.512513	0.0666229	0.841489	0.30778	0.41007	3.98656	4.79731	6.31493	5.47893	3.72165	5.20407	3.01089	4.41198	5.37375	6.27	9.06377	8.18119
B1812_09880	DNA polymerase III subunit epsilon	-0.221727	0.413042	1.35098	1.17485e-07	0.0203983	0.931794	17.6773	14.3162	17.981	16.4568	16.5982	16.8525	31.4813	38.6566	36.3243	47.09	63.0524	48.8383
B1812_00925	DNA polymerase III subunit gamma/tau	0.16009	0.437437	-0.16833	0.33521	0.089453	0.690957	11.9546	11.8244	11.6605	16.5827	14.3194	15.4437	8.27793	8.8343	9.12412	12.77	16.4155	11.8925
B1812_08715	DNA polymerase IV	-0.0269656	0.932932	-0.406054	0.0833706	0.35181	0.204678	14.5004	10.1442	11.6853	14.473	13.7625	13.3196	6.14228	9.25153	7.30265	18.31	12.8037	11.633
B1812_06905	DNA primase	0.252708	0.122168	-0.587657	0.000283603	-0.465377	0.0091654	25.7721	27.3879	30.0151	37.4814	39.5121	38.5345	14.5477	17.0044	14.4781	15.01	18.3852	15.292
B1812_16840	DNA primase	0.198697	0.658568	-0.529437	0.195112	-0.414029	0.469537	2.64719	3.01728	2.24868	3.76812	3.5835	3.16479	1.27153	1.82927	1.25676	2.12	1.31227	1.33744
B1812_01000	DNA protecting protein DprA	-0.404502	0.108439	-0.312359	0.162173	0.470679	0.0664868	11.5601	8.18268	14.2208	9.33434	10.2257	9.75606	7.50348	6.9741	7.86332	14.64	18.0193	12.7952
B1812_05305	DNA repair protein RadA	-0.030555	0.914796	0.424098	0.0295985	0.562051	0.00699365	12.5418	11.0316	9.59798	12.2812	11.6709	14.1168	12.8118	14.9341	9.82067	26.25	27.9986	25.5949
B1812_20690	DNA repair protein RecN	0.323439	0.298604	0.855608	0.00128348	0.600912	0.0151169	4.02504	2.48611	3.67493	5.37772	5.10875	4.34762	5.243	5.27487	4.82776	9.98	11.1563	13.2284
B1812_07460	DNA repair protein RecO	-0.582353	0.0214967	-1.97955	1.46816e-06	0.518776	0.214769	20.7348	26.584	22.1129	18.4117	19.0489	15.901	3.25987	5.52595	5.34437	9.42	13.413	7.72096
B1812_09895	DNA replication/repair protein RecF	-0.0564524	0.907302	-1.02158	0.0198627	-0.0105646	0.988319	3.89763	2.57536	4.99621	5.54782	3.57315	3.61634	1.60609	2.01781	0.945639	2.97	2.13227	1.44783
B1812_20635	DNA starvation/stationary phase protection protein Dps	-0.0602511	0.81592	-2.4389	9.46552e-12	-0.152584	0.547341	418.083	411.844	568.041	541.756	472.746	538.466	56.6305	83.3437	73.0966	115.39	66.6284	102.196
B1812_12755	DNA topoisomerase (ATP-hydrolyzing) subunit B	-0.113829	0.5397	2.10749	2.08981e-13	-0.552641	0.000697215	41.2341	36.6245	39.7381	45.0963	43.1872	38.8213	155.994	127.149	141.373	135.85	156.383	128.423
B1812_05435	DNA topoisomerase I	-0.0883163	0.610098	1.2836	2.64958e-10	0.287127	0.0387541	25.6194	24.8696	26.0553	28.0295	27.6395	28.4704	53.9713	54.7574	47.3363	89.41	99.1948	87.9144
B1812_17420	DNA topoisomerase IV subunit A	-0.0449897	0.835869	1.16107	1.46649e-08	0.142461	0.365997	12.756	9.93665	12.9816	13.6781	13.7101	12.8226	23.5784	23.6426	19.5098	36.84	34.8245	34.8997
B1812_18545	DNA topoisomerase IV subunit B	-0.264369	0.0996249	1.04281	2.08037e-08	-0.286201	0.0482255	31.4776	30.0667	35.4726	30.8157	31.7049	31.6207	61.0454	54.7239	51.3968	72.86	65.5776	60.5802
B1812_13580	DNA-3-methyladenine glycosylase	0.0867094	0.874049	0.277267	0.490456	-0.125052	0.819794	6.12097	3.15856	8.9016	5.68444	7.9474	7.68066	3.89375	5.8178	7.56182	8.09	6.99712	7.68809
B1812_21065	DNA-binding protein	-0.285527	0.127439	0.0115733	0.942283	-0.80191	3.16251e-05	2500.09	1940.98	2515.76	2211.88	2158.79	2252.57	2152.29	1636.13	2064	1498.96	1774.31	1584.38
B1812_09320	DNA-binding protein	-0.249516	0.164242	1.94608	3.49045e-12	-0.754338	5.37806e-05	1367	1134.59	1151.59	1168.39	1257.03	1155.38	3261.24	4624.2	3968.91	3870.15	3106.33	3172.71
B1812_07470	DNA-binding protein	0.213507	0.331509	1.04236	1.32854e-06	-1.67849	1.55589e-08	191.396	125.1	173.41	219.782	213.45	223.89	229.825	315.865	292.942	157.07	114.314	108.795
B1812_03510	DNA-binding protein	0.0389647	0.858773	0.654029	8.45025e-05	0.325013	0.0430506	79.9875	69.2513	83.9023	88.2548	92.4152	98.9106	117.877	92.3575	97.964	184.8	173.491	199.508
B1812_14685	DNA-binding protein	-0.761041	0.0104658	-0.865302	0.00379054	0.312776	0.385395	45.7175	36.7765	32.0306	32.522	26.9108	19.8202	13.3194	19.627	18.4492	37.77	28.1255	28.0932
B1812_16895	DNA-binding protein	0.95834	0.354241	-0.814351	0.408966	-0.333802	0.816476	2.5439	2.89827	0	1.77498	5.19874	5.8897	0	0	0	0	0	0
B1812_16815	DNA-binding protein	0.982028	0.00248568	-1.03951	0.0142352	-0.261606	0.671328	1.88861	1.3747	1.79996	4.47953	3.82857	3.52069	0.344311	0.827009	0.854514	0.96	0.831632	0.603168
B1812_05180	DNA-binding response regulator	-0.457837	0.0169956	1.19342	7.51218e-08	-1.21599	2.29484e-07	981.364	1073.79	832.72	792.848	797.112	856.403	2039.93	1668.75	1796.96	1044.92	1337.56	1071.98
B1812_05355	DNA-binding response regulator	-0.214928	0.22209	-0.498958	0.00109689	-0.73971	4.40474e-05	372.626	310.59	323.524	332.471	345.818	332.483	167.409	203.486	226.139	187.41	159.867	169.514
B1812_04935	DNA-binding response regulator	0.113337	0.599825	-2.06823	3.86837e-11	-0.211225	0.353915	193.686	295.797	240.254	328.328	290.025	292.182	45.4703	50.1621	46.9668	62.79	58.9897	57.3557
B1812_11515	DNA-binding response regulator	-0.00630225	0.978149	-2.76279	4.68554e-12	0.0551772	0.867666	126.025	170.534	151.454	183.053	148.699	187.913	16.6581	19.1799	18.1754	26.51	32.8027	23.3863
B1812_17835	DNA-binding response regulator	-0.540112	0.00312524	-2.14856	5.80557e-11	0.355575	0.137012	116.036	84.5467	92.9953	77.4436	69.4664	88.7338	16.5691	19.8239	17.9924	35.22	37.0646	29.6518
B1812_02685	DNA-binding response regulator	-0.592354	0.0022978	-0.76721	8.45452e-05	0.443602	0.0252626	67.047	50.2582	65.2196	52.0403	42.1244	46.8345	24.9971	37.3408	26.9729	64.38	55.5268	55.9957
B1812_05150	DNA-binding response regulator	-0.0935248	0.719367	-1.19508	1.67724e-05	-0.868034	0.0107034	52.1669	35.5098	31.5748	44.2222	42.4661	41.9934	11.977	16.6229	13.802	11.07	11.8542	10.7415
B1812_04835	DNA-binding response regulator	-0.188026	0.361822	-0.387253	0.0303086	-0.0831839	0.726242	50.2984	42.9565	54.069	46.9914	52.0193	51.7434	24.8227	38.3975	30.6453	42.72	46.9807	38.953
B1812_19770	DNA-binding response regulator	-0.162671	0.504705	0.903622	1.65114e-05	-1.07242	9.96419e-06	43.1594	50.2492	46.6624	53.5782	46.699	45.4776	65.6582	66.0286	88.2683	47.77	63.1685	41.7108
B1812_09250	DNA-binding response regulator	-0.390243	0.0678578	0.734692	0.000119506	-1.10964	6.25919e-06	40.1855	28.4271	34.6173	35.6225	26.7322	29.9141	51.5922	47.3181	44.9729	31.93	30.9872	33.3151
B1812_09475	DNA-binding response regulator	-0.723301	0.00203293	-0.56525	0.00700931	-0.0301014	0.920824	29.1296	30.8092	28.0195	22.5629	19.5985	19.8075	16.6131	17.3252	15.3551	28.35	18.3957	24.2164
B1812_01655	DNA-binding response regulator	0.238526	0.323783	0.367255	0.064157	0.654388	0.00279663	25.9886	36.0448	46.1005	46.5098	47.8712	49.2231	39.6639	35.1029	37.8391	80.57	89.6132	87.1857
B1812_02460	DNA-binding response regulator	-0.617108	0.0194008	-1.57735	1.41653e-05	-1.20367	0.0150378	24.9916	23.3845	24.9591	21.0746	16.4597	18.4181	3.54873	6.71989	11.2596	4.1	4.55931	3.73618
B1812_15200	DNA-binding response regulator	-0.56392	0.0127312	-0.161737	0.405444	-0.678566	0.00705465	22.3916	23.2943	24.5407	17.4514	17.2658	20.7508	17.6655	16.8358	17.6466	13.94	16.39	17.2371
B1812_19860	DNA-binding response regulator	-0.487945	0.0293711	-0.196066	0.319058	1.75622	4.61947e-09	21.9994	19.0218	23.2337	17.4424	17.9791	17.8408	16.4553	15.304	14.9644	77.3	82.1924	71.2278
B1812_19015	DNA-binding response regulator	0.180056	0.533312	0.468789	0.0366609	-0.74412	0.00684345	20.7494	13.672	16.7283	22.426	20.693	24.6734	22.3975	20.7697	16.4608	16.9	14.0901	20.6946
B1812_10450	DNA-binding response regulator	0.577451	0.148399	0.682623	0.0541024	0.544499	0.126544	12.1677	5.26629	8.81884	13.5242	16.1229	15.3384	9.23123	12.5389	12.4099	33.1	16.7071	25.7368
B1812_19025	DNA-binding response regulator	-0.188512	0.570055	0.194812	0.44504	0.0371021	0.917475	10.9677	10.2174	15.0713	13.24	11.6443	11.5819	11.3325	14.5973	8.56735	15.31	18.8188	16.9783
B1812_21225	DNA-deoxyinosine glycosylase	-0.67921	0.245117	-0.435397	0.385148	0.768491	0.175999	6.92689	3.34639	5.06672	3.58756	5.13398	2.3943	2.30508	5.50442	1.87964	10.11	7.08771	6.07029
B1812_15645	DNA-directed RNA polymerase subunit alpha	0.441832	0.0360695	-0.840495	3.06758e-05	0.844331	7.35616e-05	555.735	512.976	534.495	958.297	653.307	973.214	280.719	277.079	198.834	721.11	553.853	688.444
B1812_05970	DNA-directed RNA polymerase subunit beta	-0.273514	0.122626	-0.19837	0.169407	-0.232571	0.149797	540.445	618.994	568.779	574.71	537.745	557.826	472.208	391.358	397.57	541.59	532.151	483.236
B1812_05975	DNA-directed RNA polymerase subunit beta'	-0.140357	0.462857	-0.144262	0.314405	-0.24763	0.120071	562.936	560.743	584.905	595.997	604.104	612.193	505.861	396.783	396.857	540.42	526.333	514.618
B1812_00455	DNA-directed RNA polymerase subunit omega	0.540924	0.00402028	-2.11841	6.26399e-10	-0.0350548	0.920443	223.742	146.054	181.026	306.991	318.824	300.43	27.7156	43.9989	32.31	55.92	43.9317	47.6648
B1812_02200	DNA-formamidopyrimidine glycosylase	-0.456414	0.233435	-2.39819	8.15623e-05	1.18134	0.0757878	8.42413	5.6789	6.75045	7.49535	4.27976	6.38418	0.64104	2.30365	0.526902	4.45	3.9638	2.36074
B1812_18520	double-strand break repair helicase AddA	0.0771639	0.783471	1.97101	4.95079e-11	-0.0583277	0.762419	3.52673	3.1493	3.12622	3.63046	4.25684	4.2505	12.7856	9.96881	9.9129	14.88	15.1612	15.0163
B1812_18525	double-strand break repair protein AddB	-0.125452	0.734328	1.35205	2.81271e-06	0.177619	0.455824	2.11887	1.64882	1.79175	2.17095	2.06084	1.72855	4.24781	4.39242	3.3903	5.58	8.08127	6.33072
B1812_02085	DoxX family protein	-0.0784535	0.731643	-1.29271	1.34053e-06	0.221077	0.421484	64.7719	48.3085	53.8469	58.7046	61.9584	63.992	18.6935	19.9986	17.5197	35.18	31.6045	28.7923
B1812_09015	DoxX family protein	-0.176615	0.733237	-0.427006	0.33104	-0.923892	0.140922	18.4658	11.2824	17.8542	18.8668	13.6551	16.5163	2.94142	18.1117	12.5353	7.47	10.5195	4.64848
B1812_18750	DoxX family protein	0.398892	0.518666	0.541912	0.269519	0.190705	0.749785	7.51555	5.77822	4.62533	8.8971	8.54757	10.5224	6.8719	8.18197	6.4564	21.17	10.507	7.26056
B1812_08390	dTDP-4-dehydrorhamnose 3,5-epimerase	-0.633034	0.000340606	0.750511	5.53742e-06	0.0182679	0.920824	188.875	187.603	162.783	139.575	136.097	129.693	274.151	252.114	232.392	391.05	379.94	343.783
B1812_11910	dTDP-4-dehydrorhamnose 3,5-epimerase	0.0383696	0.899673	0.403965	0.0495558	0.0585464	0.829885	37.7296	44.1551	34.8245	51.4572	38.6688	50.0896	38.0385	56.826	34.8275	61.07	67.1702	65.9653
B1812_11915	dTDP-4-dehydrorhamnose reductase	0.0216456	0.958085	0.475737	0.0772451	0.646343	0.0211695	7.97133	6.23181	8.17071	11.5946	9.15546	6.30334	7.91169	9.85678	8.06475	17.56	23.8104	18.6468
B1812_11905	dTDP-glucose 4,6-dehydratase	0.0479103	0.820767	-0.877621	1.02004e-05	0.173557	0.395421	49.2361	36.1125	39.8802	49.7184	49.5619	51.1949	20.9953	19.031	16.8702	29.13	31.9722	31.7792
B1812_21430	dTDP-glucose 4,6-dehydratase	-0.315129	0.237928	1.02732	1.35231e-05	0.40788	0.0423772	15.3352	13.0628	12.9369	14.6235	12.0952	12.1778	29.0821	25.1932	18.1231	45.75	51.0322	40.0273
B1812_21235	dTMP kinase	-0.532731	0.102461	-0.161926	0.57336	0.670501	0.0316551	15.3766	10.7434	18.1491	11.4686	9.27231	15.1925	15.1717	8.89421	9.86419	23.51	29.8099	22.5506
B1812_11315	DTW domain-containing protein	-0.464925	0.0245853	-1.27195	1.82083e-06	-0.47461	0.0989894	31.4817	36.2035	39.5397	32.055	25.3872	33.2397	15.2891	11.0408	11.0558	12.45	14.2425	11.4933
B1812_11010	DUF1328 domain-containing protein	0.108836	0.699294	-1.3288	5.13869e-05	-0.0977508	0.828938	241.438	202.765	218.175	344.904	217.866	288.613	87.0818	68.9206	64.4972	87.41	97.1826	113.928
B1812_16470	DUF1328 domain-containing protein	-0.0216788	0.975116	-1.75639	0.00950392	-0.551284	0.586475	49.1583	16.0356	50.1387	41.5451	52.1373	30.0804	5.0391	7.97786	7.91442	9.59	5.06281	5.40484
B1812_13540	DUF159 family protein	-0.132064	0.6956	0.475968	0.0473406	-0.326261	0.245442	20.506	13.752	21.6192	22.821	24.3	13.2376	19.3889	22.6767	21.8818	28.67	23.9205	21.7732
B1812_03115	DUF1656 domain-containing protein	-0.0717299	0.919185	0.00688794	0.989202	-0.44885	0.504489	24.3739	23.4258	14.8245	36.5128	16.5326	18.9643	14.8515	20.5679	14.5879	28.09	14.9682	11.864
B1812_16880	DUF2285 domain-containing protein	0.455101	0.289507	-0.4791	0.28073	-0.692198	0.26115	17.2981	21.0203	23.9984	32.2989	37.7536	28.4608	8.40962	13.3131	13.3809	5.86	17.1026	11.146
B1812_02575	DUF2312 domain-containing protein	0.557407	0.21172	-0.212072	0.644822	-0.0984392	0.880664	21.981	14.0923	21.8232	38.2771	24.314	40.3863	15.01	15.8648	9.91725	18.7	20.3114	15.9596
B1812_16530	DUF3008 domain-containing protein	-1.00288	0.28863	-1.95905	0.0250351	-0.333802	0.807396	7.3054	2.8317	17.7937	3.36046	3.31448	3.81245	0	0	0	0	0	0
B1812_04355	DUF3309 domain-containing protein	-0.301408	0.377502	-1.44226	0.000566425	-0.333932	0.562785	230.291	199.389	289.803	302.333	263.482	135.998	62.7809	98.8408	54.0579	86.57	75.8646	81.5089
B1812_16465	DUF3309 domain-containing protein	0.147439	0.798099	-1.17555	0.0363084	-1.39939	0.115556	88.5182	46.2992	99.1738	112.413	91.8466	90.0607	33.1327	26.1715	20.5926	31.7	26.2531	0
B1812_04140	DUF4062 domain-containing protein	-0.551946	0.0040169	-0.123945	0.432746	-0.00247634	0.991426	104.95	105.195	87.4354	72.5495	85.8689	78.4232	83.0239	66.3598	79.31	100.17	118.471	112.05
B1812_03340	DUF465 domain-containing protein	-0.416036	0.0503561	-0.619332	0.00107466	-1.21909	5.88508e-07	45053.6	51002.7	38075.3	39180.8	39508.9	38051.7	21028.1	28373.3	23683.9	14722.6	12874.7	18046.8
B1812_08945	DUF5947 familiy protein	-1.04993	7.15281e-05	-4.58758	3.49507e-09	0.808011	0.260318	40.9886	39.683	60.1624	28.6254	21.2607	28.5492	0.95487	1.1415	2.34307	4.85	4.41323	2.5137
B1812_08950	DUF6084 family protein	-1.1354	3.66935e-06	-4.07202	1.08414e-10	0.0931511	0.885829	62.6577	59.5245	87.3325	38.6629	34.7257	36.083	2.38718	4.1855	3.12409	4.41	7.35539	4.02192
B1812_13880	efflux transporter periplasmic adaptor subunit	-0.469708	0.010913	0.918613	1.32854e-06	0.325561	0.0496469	73.6141	81.1767	60.378	57.5547	65.2755	57.5621	116.702	117.389	103.826	207.98	197.653	208.875
B1812_07095	efflux transporter periplasmic adaptor subunit	0.949674	7.59988e-05	0.179034	0.344446	0.599504	0.00498533	50.0058	52.6777	35.573	98.2419	97.2433	113.263	54.7506	39.8117	36.9637	104.43	88.4164	91.7017
B1812_19335	efflux transporter periplasmic adaptor subunit	0.025247	0.916246	-0.799768	0.000128329	-0.4272	0.0685843	30.242	28.1039	29.542	38.7917	31.7015	34.3757	11.778	16.3939	13.8487	15.34	11.9396	19.0382
B1812_04895	efflux transporter periplasmic adaptor subunit	-0.451378	0.013266	0.425697	0.00535412	0.353238	0.028159	28.869	27.3425	28.0599	24.3526	24.4062	23.1386	34.021	32.3073	28.6885	55.97	60.4048	59.5505
B1812_06395	efflux transporter periplasmic adaptor subunit	-0.486276	0.0152348	-2.62943	2.15095e-09	1.42708	0.000151176	19.5976	21.308	20.9042	18.3111	17.5703	15.4685	1.97448	3.85923	2.35166	12.18	10.4229	9.69014
B1812_19865	efflux transporter periplasmic adaptor subunit	-0.506843	0.0218576	-0.891394	0.000206035	1.24412	1.06738e-05	17.8965	14.6819	15.4591	11.6294	13.6903	14.3328	7.57354	6.62204	7.41169	24.3	29.0774	21.656
B1812_13845	efflux transporter periplasmic adaptor subunit	0.563006	0.0663894	1.1421	9.29758e-05	0.279879	0.28287	8.7909	3.73697	7.38429	11.0408	11.3727	10.7647	13.6839	11.1279	11.0829	21.39	18.756	22.8285
B1812_04500	efflux transporter periplasmic adaptor subunit	1.24599	0.000969716	1.41234	8.2228e-05	0.447394	0.120632	3.71631	3.32434	2.38212	9.38487	6.32633	11.4315	8.96864	6.47167	6.13269	15.79	13.3298	12.6525
B1812_19700	EF-P lysine aminoacylase GenX	0.0447473	0.897768	-0.321218	0.215567	0.260925	0.4061	17.2899	9.3755	15.6587	17.1472	16.116	16.7407	6.46717	11.9911	9.37372	18.19	12.8136	17.6867
B1812_04165	electron transfer flavoprotein subunit alpha	0.675186	0.0331582	1.28199	3.43066e-05	0.65965	0.0141962	19.2675	12.2348	29.0511	39.6682	25.231	45.8383	41.8661	42.272	33.2479	77.17	82.1495	112.864
B1812_07885	electron transfer flavoprotein subunit alpha fixB	2.19677	6.40311e-09	1.92881	7.6741e-09	-0.66599	0.00423575	8.45946	7.32097	7.38551	39.3224	41.3266	44.8288	32.3255	21.5977	22.4616	23.88	17.9304	27.1484
B1812_04160	electron transfer flavoprotein subunit beta	0.724257	0.000443142	0.396203	0.0234286	1.07114	2.18594e-06	35.2622	40.0458	41.8686	70.8952	83.7426	71.0034	51.55	43.9353	34.9122	125.99	132.614	133.184
B1812_05625	electron transfer flavoprotein-ubiquinone oxidoreductase	-0.118996	0.475213	0.898779	1.09841e-07	-0.331096	0.0178952	59.4815	55.0737	57.7524	58.4543	62.2781	64.8313	91.1641	90.75	86.556	100.8	101.861	107.446
B1812_03630	elongation factor 3	-0.0739891	0.825644	1.0828	2.43594e-05	-0.38285	0.105345	7.38774	4.47515	9.18192	6.65173	8.35638	7.63656	11.6841	14.1932	10.3409	15.01	11.6622	13.583
B1812_14675	elongation factor 4	0.216347	0.308189	0.671244	0.000310735	0.660707	0.000612028	20.8444	13.9073	20.4624	26.5482	22.6649	25.0071	28.7819	24.801	20.0364	60.54	51.2937	55.3002
B1812_01535	elongation factor G	-0.308064	0.069097	1.25301	3.6276e-09	-0.568905	0.00067974	69.6165	62.1979	72.5073	65.275	68.6042	58.9764	150.117	114.946	143.653	131.91	132.725	133.159
B1812_19695	elongation factor P	-0.0335859	0.881877	-1.02624	1.02085e-06	0.849658	4.88396e-05	155.762	137.503	160.812	150.809	189.442	179.736	69.8543	68.1647	50.0877	153.49	182.498	152.5
B1812_06310	EmrB/QacA family drug resistance transporter	0.360005	0.143498	1.01173	2.13692e-05	0.814985	0.000242513	9.93862	11.4978	10.3999	18.3635	12.8492	16.877	24.1678	16.6671	14.4487	45.76	47.8492	43.127
B1812_07385	endonuclease	0.160067	0.787557	0.150182	0.748184	-0.667781	0.255505	10.402	16.2149	7.30838	14.7522	17.2438	10.2502	10.8678	9.69984	8.72581	7.55	6.91696	12.9333
B1812_13405	endonuclease	0.556249	0.126175	0.0870279	0.815793	-0.574033	0.217936	4.28671	2.48752	5.32125	6.10203	7.0048	7.16455	2.96826	5.17506	2.44363	3.49	3.61911	2.83852
B1812_13965	endonuclease III	-0.219709	0.504459	-1.19945	0.000991669	-0.373509	0.450662	13.8319	13.8062	19.2839	13.0129	15.4166	18.3758	5.41913	5.76037	5.17542	6.68	9.7456	3.32827
B1812_11815	endonuclease III	-0.765071	0.0871367	0.143464	0.691783	-0.0141243	0.977244	8.97644	9.55061	7.55952	5.22959	5.55181	6.83974	6.72651	8.31346	8.4917	13.11	8.39987	13.3882
B1812_09325	endopeptidase La	0.299154	0.0816158	0.73652	1.43799e-05	0.252485	0.116382	277.124	330.432	330.979	460.229	443.952	442.567	463.278	436.381	405.191	846.89	684.643	733.987
B1812_04700	energy transducer TonB	0.794558	0.0175463	0.48796	0.12083	3.16461	5.7145e-11	6.14707	5.9265	5.16471	13.8331	9.94458	11.728	8.33221	6.65047	5.65021	76.03	95.49	98.3648
B1812_11890	energy-dependent translational throttle protein EttA	-0.0216632	0.923946	0.4612	0.00327229	0.428041	0.0102239	31.073	32.4699	39.0282	41.3778	36.6059	39.5572	36.0054	48.9959	33.643	82.11	72.9109	74.5861
B1812_06235	enoyl-[acyl-carrier-protein] reductase	-0.11283	0.580482	-0.907507	1.19851e-05	-0.4987	0.0251461	52.313	44.9196	47.6261	52.8684	54.9111	48.7144	20.2174	27.3409	17.4187	21.71	24.193	20.2439
B1812_12265	enoyl-[acyl-carrier-protein] reductase	-0.0411426	0.885916	-0.538394	0.0141907	0.450193	0.0699039	32.6665	33.4372	28.3005	31.696	42.7784	33.1982	13.6663	19.6947	20.8138	30.82	40.18	37.5297
B1812_05275	enoyl-CoA hydratase	0.113603	0.636361	-0.0353985	0.856029	-0.215237	0.348625	31.4445	30.9816	33.4252	34.3028	44.8407	42.7377	23.1303	24.7116	30.3079	30.7	29.9549	37.694
B1812_05185	enoyl-CoA hydratase	-0.674545	0.00119362	-0.324037	0.0593694	-0.613746	0.00472292	28.3319	22.6573	28.9345	24.9695	17.4557	16.6267	17.4726	20.4508	15.3341	17.53	17.4895	15.2775
B1812_17355	enoyl-CoA hydratase	0.166354	0.633629	1.43115	1.53687e-06	-0.926053	0.000727629	14.0321	9.89756	16.345	21.4918	14.9898	16.1268	26.0302	27.2794	37.283	29.09	21.989	17.9929
B1812_16390	enoyl-CoA hydratase	0.00719626	0.984064	-2.55151	6.55897e-06	0.0899119	0.912012	8.7029	14.037	17.6017	15.3527	14.6141	14.6296	2.07358	1.3795	1.70304	2.56	2.84775	2.54577
B1812_12040	enoyl-CoA hydratase	0.514555	0.122626	0.156992	0.63577	-0.595034	0.146582	3.93675	3.68704	3.17909	6.58358	5.59065	5.95553	1.79525	5.02665	3.55713	2.99	2.78364	3.96394
B1812_02275	enoyl-CoA hydratase	0.106803	0.871365	0.940663	0.0275138	0.609612	0.130273	2.73661	3.03887	3.15187	5.5658	3.70907	2.37137	6.42783	3.42053	5.27731	9.24	15.4445	8.64363
B1812_17370	epimerase	-0.248233	0.143883	0.841598	1.46771e-06	-0.0370034	0.83902	81.8888	70.9671	70.1611	70.9539	73.3138	74.8254	115.367	125.297	94.9734	166.58	166.238	140.729
B1812_08385	epimerase	-0.466714	0.00787965	0.703146	2.19846e-05	0.143631	0.369327	49.4262	45.461	57.7566	42.9469	42.5975	42.7926	77.3535	68.8164	61.707	123.57	106.353	102.649
B1812_17900	epimerase	0.315769	0.359757	0.398254	0.163016	0.468364	0.127609	10.8049	6.94795	14.1672	14.081	15.8671	14.9843	7.50137	15.3171	11.662	18.5	30.0913	21.6277
B1812_18025	error-prone DNA polymerase	0.171192	0.50417	0.242153	0.233522	0.000268616	0.999762	4.4228	3.41563	3.66643	4.91707	4.73024	5.56854	3.44274	3.56453	4.38055	5.05	6.08851	5.4712
B1812_01775	esterase	-0.0138101	0.954577	-0.485253	0.0079218	0.404624	0.0478939	22.0633	18.532	22.9553	25.4846	23.4436	24.4754	14.1213	13.8207	10.2563	21.65	27.2153	24.3806
B1812_06010	ETC complex I subunit	0.381466	0.0911568	-0.0274672	0.898347	-0.355334	0.147718	177.61	125.985	177.152	216.437	251.159	261.377	91.7132	151.314	151.734	176.47	151.118	118.473
B1812_11190	ethanolamine ammonia lyase large subunit	-0.23619	0.248529	0.574936	0.000965912	0.3196	0.0706038	23.5937	26.2692	25.1048	27.7405	25.2531	21.4178	33.6835	27.6924	32.2813	50.22	60.7294	58.6354
B1812_11195	ethanolamine ammonia-lyase	-0.811768	0.00124054	-0.986419	0.000134034	-0.129457	0.688853	27.765	24.5265	33.9356	23.2019	18.818	15.2572	9.92493	15.8424	10.2577	14.27	15.8946	17.796
B1812_05520	ethanolamine utilization protein EutM	-0.118441	0.590132	0.403165	0.0143581	0.18557	0.31051	33.8458	25.6382	42.8977	37.1582	36.7283	34.0908	32.6687	39.7766	38.4176	57.92	65.5345	60.065
B1812_17295	ethylmalonyl-CoA mutase ecm	0.134389	0.450837	0.834689	1.16845e-06	0.384177	0.00976146	21.338	18.0509	24.2205	25.9731	27.4498	27.6929	33.025	31.7453	29.5877	61.71	57.9994	59.0401
B1812_18280	excinuclease ABC subunit A	-0.328477	0.0781982	0.773087	1.97318e-05	0.338252	0.0461288	22.1209	19.3614	25.9122	21.7204	21.516	19.1163	39.2683	31.6471	26.1766	59.42	55.9645	60.3333
B1812_02785	excinuclease ABC subunit B	-0.144039	0.403665	0.439558	0.00188836	0.301886	0.0415267	22.9644	25.5398	28.6801	26.9427	28.4762	25.8324	28.4637	28.755	29.8006	52.7	52.9834	50.2485
B1812_13790	excinuclease ABC subunit C	0.112256	0.625248	-0.729054	0.000681325	0.662683	0.00443121	11.6638	10.6475	15.4363	15.037	16.7852	15.2467	5.25398	7.81116	5.68995	16.33	14.2409	12.6233
B1812_16230	exlusion protein FxsA	-0.053932	0.863358	-0.515804	0.0339738	-1.07135	0.00217959	45.2529	48.7237	72.8719	59.2703	61.5719	61.5701	20.7245	38.8104	36.0433	17.76	26.4682	21.8345
B1812_10795	exodeoxyribonuclease III	-0.228587	0.340089	0.674544	0.000623529	-0.880999	0.000177529	36.9993	22.7112	31.0925	30.7998	29.3252	29.4381	33.9846	38.9155	47.5966	31.76	32.3246	30.3245
B1812_15410	exodeoxyribonuclease III	-0.317574	0.175501	-0.896802	0.000538885	-0.184055	0.578646	15.6378	15.1943	18.1839	13.9145	14.5713	17.4888	7.14203	7.6962	6.74323	8.25	10.6641	9.01944
B1812_19285	exodeoxyribonuclease VII large subunit	0.0915494	0.731145	0.868011	4.37647e-05	-0.564333	0.00722878	12.3002	10.5984	9.34634	14.6093	12.8033	12.7145	19.3669	15.3677	15.0649	18.97	13.8523	15.6102
B1812_17275	exodeoxyribonuclease VII small subunit	0.188026	0.544439	-0.537457	0.0622751	0.0686722	0.870683	89.6451	56.4221	81.7991	97.0152	89.3158	117.919	38.9892	34.757	57.9999	70.5	69.2379	56.999
B1812_07140	exopolyphosphatase	-0.0688944	0.741014	0.289644	0.0509302	0.328195	0.0458161	53.7666	37.9859	54.603	53.7062	52.9491	54.607	46.012	52.5829	49.1147	96.98	94.3466	79.2052
B1812_13660	exopolyphosphatase	-0.1839	0.513428	1.51007	1.95363e-08	-0.0216631	0.92578	8.28464	8.44179	9.71525	9.27388	10.0707	7.74412	21.5625	19.2895	22.1538	24.82	34.2308	31.9528
B1812_17065	exopolysaccharide biosynthesis protein	-0.475909	0.0106325	0.927304	1.48694e-06	0.607516	0.000720089	173.559	182.719	194.142	172.887	129.221	163.513	329.721	322.528	232.461	619.01	655.409	660.912
B1812_01125	extensin	-0.160531	0.621052	1.82722	1.2693e-08	-0.0825863	0.760441	40.2244	42.9448	33.4863	45.9065	34.9457	41.1537	136.372	79.9562	139.905	153.06	195.524	130.438
B1812_18255	FABP family protein	0.662384	9.09424e-05	1.5709	1.1096e-11	-0.499742	0.000720089	91.6648	79.8793	86.4464	152.641	158.607	166.267	197.412	233.062	211.056	225.02	223.375	209.824
B1812_16130	FAD-binding dehydrogenase	0.0875297	0.723561	0.250777	0.16403	0.312801	0.120257	14.9951	13.5021	23.6163	20.3487	22.162	20.1732	15.4228	17.8122	16.8131	31.49	31.4062	27.7484
B1812_02130	FAD-binding oxidoreductase	0.07895	0.774821	0.0266661	0.902732	0.171272	0.489384	13.6213	8.23508	12.5193	15.9341	13.2477	12.8421	9.69957	11.7088	7.72915	16.53	16.0104	14.6708
B1812_01315	FAD-binding oxidoreductase	-0.0215576	0.951739	1.14645	1.13378e-05	0.286545	0.193581	8.12103	4.45753	8.25394	9.00675	6.99066	7.50026	11.5443	13.8507	12.2263	23.86	23.0648	20.0291
B1812_11180	FAD-dependent oxidoreductase	-0.400838	0.0259579	1.49796	2.53765e-10	-0.325196	0.0417716	19.9117	21.9388	23.2723	17.1406	20.8933	19.5953	57.8559	47.2022	48.9505	64.27	59.5004	54.3622
B1812_08380	FAD-dependent oxidoreductase	-0.135704	0.637936	0.0420077	0.854297	0.294719	0.245111	10.8387	7.63927	11.8168	10.5361	9.66076	11.8076	9.16693	9.83469	6.95714	15.84	16.4362	13.701
B1812_21515	FAD-dependent oxidoreductase	0.105403	0.813708	-0.17539	0.635351	0.762798	0.0533409	4.52473	2.80273	3.69214	4.41634	4.5491	4.89305	1.88744	3.20634	2.91654	9.39	5.60244	5.45899
B1812_10565	fatty acid desaturase	0.0972055	0.624249	1.96615	7.58162e-13	-0.0586052	0.720545	35.6106	34.1912	36.8347	43.1096	43.0679	47.2583	131.135	115.655	103.586	166	170.518	150.224
B1812_02285	fatty acid hydroxylase	-0.367882	0.0737099	-4.02142	1.93699e-14	-0.0766382	0.83032	226.475	362.564	300.438	279.548	262.357	250.647	11.333	15.7025	17.8013	21.58	20.2617	19.6417
B1812_09750	fatty acid hydroxylase	0.179186	0.381485	0.768387	3.4721e-05	-0.159277	0.384951	46.4507	52.8881	52.147	68.9824	73.8192	57.6943	76.4521	63.6463	75.9616	103.83	94.1534	82.3858
B1812_07540	fatty acid hydroxylase	-0.273962	0.135801	0.547613	0.000729005	-0.0573581	0.763658	34.2963	34.2632	38.0032	36.11	36.069	30.6914	39.0617	52.926	38.7731	63.65	58.1949	59.5904
B1812_10560	fatty acid hydroxylase	-0.0341077	0.894475	2.09084	1.46314e-12	-0.0136741	0.944324	30.3674	23.7605	34.4927	35.3134	32.2811	32.6638	104.576	111.76	97.6925	146.67	154.03	151.036
B1812_04685	Fe2+-dependent dioxygenase	0.635331	0.321991	1.27839	0.0118266	4.173	5.7145e-11	4.79628	1.71255	2.67505	4.43903	6.83225	5.09673	10.5219	3.14614	7.5396	160.45	153.674	173.545
B1812_04680	Fe2+-dependent dioxygenase	0.595742	0.211474	2.14455	1.19815e-06	3.56685	3.55131e-13	4.07684	2.56883	4.75565	7.85367	7.1576	5.09673	14.4676	12.9341	15.0792	236.22	296.532	210.47
B1812_15995	ferredoxin	0.180336	0.35332	-0.601844	0.000744009	0.329914	0.079732	313.744	293.144	319.425	386.423	422.915	418.028	140.32	221.486	152.355	343.62	276.47	312.755
B1812_07295	ferredoxin	0.0561713	0.774411	-0.33517	0.0200824	0.0353761	0.855761	296.989	240.734	251.551	331.526	327.682	297.969	159.189	194.508	167.371	279.62	242.801	254.031
B1812_01945	ferredoxin	-0.00826216	0.97352	-1.7394	5.24525e-09	0.852298	0.000608274	273.745	272.475	360.962	356.399	347.673	339.983	51.7093	103.647	72.7559	216.63	196.32	176.393
B1812_19095	ferredoxin	0.865097	0.000121107	-0.723011	0.000662734	-0.14385	0.56731	200.495	220.588	267.312	474.229	476.422	503.652	81.4218	153.725	115.1	144.93	182.313	130.447
B1812_14205	ferredoxin	0.0559709	0.82253	-3.03311	4.91018e-09	-0.168472	0.774776	111.054	113.87	100.026	132.52	139.069	122.351	12.9273	6.15725	15.5906	13.17	15.811	12.3065
B1812_08155	ferredoxin	1.66172	6.87426e-07	-1.04934	0.00589867	-0.516408	0.331257	103.926	97.0498	90.6857	389.628	301.109	409.775	33.1347	49.0802	32.4463	39.27	62.4879	22.1283
B1812_08145	ferredoxin	2.57718	1.47449e-09	1.08991	0.000313171	0.314972	0.251046	60.1506	42.7534	59.4129	356.89	346.72	451.672	124.508	89.1817	84.0946	161.11	204.099	163.751
B1812_07990	ferredoxin	1.60062	1.85957e-06	1.98215	7.26654e-09	-0.445688	0.0475489	54.667	38.5191	39.2488	158.062	184.989	131.677	165.868	152.397	125.605	165.07	126.718	182.116
B1812_10000	ferredoxin	1.84812	2.29455e-07	1.30705	1.56735e-05	-0.342954	0.196463	33.4241	28.4386	36.8124	106.514	161.523	157.907	64.1355	73.3136	66.4877	81.18	74.8999	77.8695
B1812_06580	ferredoxin	1.12604	0.133015	1.71001	0.00752084	-0.304208	0.643724	12.1757	16.9902	2.96562	23.5232	39.7738	15.2498	26.8494	24.7878	27.956	29.7	26.9136	38.2383
B1812_07930	ferredoxin	1.21865	0.0479454	0.641413	0.27792	-0.422762	0.558554	5.98312	3.06088	2.45276	10.3801	8.16738	14.2277	4.85979	2.89377	7.82033	5.62	3.71496	6.42232
B1812_07110	ferredoxin	0.492736	0.0468328	-0.686815	0.0146635	0.0897329	0.825438	5.19368	6.64909	7.4842	9.75761	11.3809	10.0583	3.03186	3.18302	3.44065	4.38	5.09173	5.7782
B1812_21155	ferredoxin	2.07346	0.00822123	-0.299207	0.739802	-0.298135	0.815358	1.48599	1.70683	1.8271	10.5373	12.1721	6.83349	2.71694	1.07776	0	1.26	0	2.87406
B1812_07875	ferredoxin family protein	2.22696	7.48711e-11	1.55761	5.72895e-09	-0.683878	0.000692297	80.6363	70.904	73.8584	391.821	397.197	455.688	192.768	185.256	179.961	150.4	160.131	198.674
B1812_08085	ferredoxin III, nif-specific	2.38388	8.56488e-08	1.62665	1.07431e-05	-0.527473	0.0806508	24.6063	16.7596	12.2864	106.759	110.211	110.833	52.0104	49.0683	38.338	61.14	41.4997	37.1566
B1812_15990	ferredoxin--NADP(+) reductase	0.292931	0.140656	-1.1348	9.19036e-06	0.80303	0.00180277	29.4373	19.1568	22.951	35.2225	31.7659	34.8896	7.78743	10.1653	8.76455	20.65	24.3759	23.7548
B1812_13955	ferrochelatase	-0.193604	0.425939	-0.446442	0.0339722	0.796948	0.00112931	18.3617	14.8927	16.824	17.01	15.7839	18.5401	13.3009	10.4165	7.88495	23.87	27.4471	26.5833
B1812_05415	Fe-S cluster assembly ATPase SufC	0.506419	0.0192754	-0.326242	0.104264	1.05194	3.25035e-05	43.4783	66.6182	43.4989	83.5456	73.9401	92.2453	36.1314	33.1693	30.7505	106.13	101.149	93.4404
B1812_07785	Fe-S cluster assembly ATPase SufC	0.506419	0.0192754	-0.326242	0.104264	1.05194	3.25035e-05	43.4783	66.6182	43.4989	83.5456	73.9401	92.2453	36.1314	33.1693	30.7505	106.13	101.149	93.4404
B1812_06590	Fe-S cluster assembly protein nifU	0.972378	0.316812	0.750152	0.364945	-1.12683	0.271817	0.985795	1.12465	2.41673	5.54917	5.38089	1.51554	1.79753	1.42575	2.87082	0	1.83108	1.90356
B1812_05410	Fe-S cluster assembly protein SufB	0.664603	0.000891317	0.173536	0.288445	0.0137999	0.954088	47.1757	50.9438	44.3288	90.3354	86.7373	86.4532	49.3067	38.2694	47.4412	76.66	53.9317	67.7853
B1812_07780	Fe-S cluster assembly protein SufB	0.664603	0.000891317	0.173536	0.288445	0.0137999	0.954088	47.1757	50.9438	44.3288	90.3354	86.7373	86.4532	49.3067	38.2694	47.4412	76.66	53.9317	67.7853
B1812_05420	Fe-S cluster assembly protein SufD	0.546975	0.0108693	0.0545851	0.792562	0.810929	0.000418502	13.0473	16.158	15.7706	25.2033	22.0666	29.4439	14.6663	10.8782	13.5859	35.5	32.6051	30.3996
B1812_07790	Fe-S cluster assembly protein SufD	0.546975	0.0108693	0.0545851	0.792562	0.810929	0.000418502	13.0473	16.158	15.7706	25.2033	22.0666	29.4439	14.6663	10.8782	13.5859	35.5	32.6051	30.3996
B1812_05400	Fe-S cluster assembly scaffold SufA	0.318714	0.0556457	-0.0626918	0.668563	-0.470735	0.00494304	323.539	323.353	336.668	522.723	459.091	454.497	214.51	302.07	274.707	296.32	263.514	264.765
B1812_14100	Fis family transcriptional regulator	-0.0292162	0.905503	-5.30797	1.33222e-12	0.228312	0.698144	55.5471	40.8447	54.5515	53.9263	69.6162	49.5558	0.804622	1.38045	0.855818	1.28	1.78479	2.41637
B1812_07080	Fis family transcriptional regulator	-0.270485	0.214305	-0.321708	0.0869794	-0.384778	0.095633	36.6077	29.129	34.8929	38.4788	31.7931	27.6115	24.2522	18.0248	25.9919	22.17	26.7594	26.1063
B1812_11640	flagellar export protein FliJ	-0.665537	0.00426772	0.743652	0.000365599	-0.842431	0.000236615	607.315	783.159	468.287	433.133	427.74	481.234	726.859	835.658	1005.48	680.8	765.207	623.067
B1812_20100	flagellar motor protein MotA	-0.621645	0.000634668	-2.92509	1.91097e-15	2.85754	2.9323e-14	1090.77	813.191	1165.08	752.81	805.779	745.848	120.314	110.726	103.095	1186.31	1069.47	1263.89
B1812_04605	flagellar motor protein MotA	0.0881343	0.885992	1.04054	0.00887822	0.373376	0.327421	3.45518	3.34983	4.28411	6.14922	2.63535	5.89736	6.7088	8.81599	4.20706	10.94	13.3997	12.0463
B1812_03135	flavin reductase	-0.104681	0.656515	-0.0446907	0.810924	-1.04537	5.93285e-05	65.1012	66.6424	59.0378	65.5333	76.9125	64.8362	40.5585	64.5398	49.8007	38.61	34.5077	34.8447
B1812_05860	flavin reductase	-0.0106256	0.973873	-0.715844	0.00938408	-0.0732659	0.856079	26.0667	21.398	21.2313	29.1356	25.5599	25.0995	9.66423	11.5355	13.2881	22.31	14.2316	12.0896
B1812_01900	flavin reductase	0.178937	0.586963	-0.797681	0.015654	-0.0429424	0.93507	16.9358	12.1091	22.3029	20.4504	24.0338	21.8629	7.41626	6.96872	9.32039	9.96	11.0369	12.7854
B1812_08175	flavin reductase	0.257594	0.315476	-0.282451	0.243382	0.273605	0.346519	13.2669	13.2044	14.0511	18.2035	18.981	19.4083	7.93775	11.2516	8.30549	17.12	17.6779	13.9282
B1812_09385	flavodoxin	0.21946	0.739934	0.449383	0.358441	-0.429517	0.47898	3.74546	2.92057	7.70943	8.29731	5.66375	4.44071	3.81184	7.87369	3.711	4.93	5.45138	5.62315
B1812_10070	flavoprotein	0.172286	0.591224	-0.119601	0.662007	0.476642	0.112796	22.7017	13.9636	23.3482	21.4026	29.9792	27.2332	14.045	13.042	18.6065	34.05	28.7872	28.9754
B1812_17790	FmdB family transcriptional regulator	-0.445921	0.116634	-1.2483	0.000160697	-0.910853	0.0355182	311.361	168.084	215.156	181.328	229.561	175.796	47.5217	117.36	79.5143	75.83	59.4893	47.5413
B1812_02290	FmdB family transcriptional regulator	0.292918	0.160954	-0.661449	0.00244564	0.47828	0.0475489	246.153	224.488	211.148	386.031	286.185	311.768	87.0255	142.011	131.057	256.59	231.264	239.715
B1812_03195	FMN reductase	-0.442805	0.00850552	-0.193371	0.1602	-1.11422	7.69816e-08	252.542	292.036	237.457	241.767	220.118	209.627	196.203	189.604	183.873	129.73	130.156	122.394
B1812_04410	FMN reductase	-0.731917	0.0233863	-0.8313	0.00980089	0.353825	0.367696	19.0119	23.9553	14.3568	15.1446	12.261	11.7633	9.43686	9.38836	7.21152	17.43	13.2965	18.0193
B1812_18745	FMN-dependent NADH-azoreductase	0.227381	0.5397	0.21516	0.48698	0.0940138	0.820279	7.85735	11.9715	10.7742	14.3861	13.336	12.7922	10.2667	13.0857	6.29076	16.12	14.7507	13.5148
B1812_07205	folate-binding protein	0.374102	0.172897	-0.783399	0.00703774	0.477147	0.152529	24.2612	23.2326	23.6142	48.6206	32.1174	29.426	12.613	8.70911	14.0008	17.34	32.6575	22.5993
B1812_18000	Formaldehyde-activating enzyme (Fae)	0.269007	0.193342	0.174521	0.333579	0.814577	0.000134965	49.2269	63.5176	51.0345	71.5298	75.9465	80.9702	44.4489	60.5643	47.6226	129.32	139.09	122.516
B1812_14740	formaldehyde-activating enzyme Fae	-0.114599	0.532803	1.57853	4.06504e-11	-0.354409	0.0231856	7518.51	6625.78	6993.76	7755.37	7562.18	7474.48	18844.2	17527.7	16370.7	21881.2	18864.1	19264.1
B1812_14735	formaldehyde-activating enzyme Fae	-0.109943	0.545636	0.419988	0.00297718	0.178327	0.247412	1498.08	1194.03	1551.49	1546.97	1442.68	1578.15	1679.74	1534.14	1500.86	2762.18	2398.14	2600.01
B1812_20180	formate dehydrogenase accessory sulfurtransferase FdhD	-0.309934	0.107281	-0.0762775	0.648962	0.648682	0.000702924	65.6918	57.188	83.5759	63.2334	69.7984	59.4178	43.634	66.1348	52.9231	124.19	125.714	118.378
B1812_20190	formate dehydrogenase beta fdsB/nuoF	0.355061	0.033079	-0.369588	0.00956257	0.734768	3.14425e-05	124.246	141.12	152.609	220.53	186.354	217.887	88.0693	97.9539	83.9082	250.08	209.58	195.623
B1812_20175	formate dehydrogenase delta fdsD	-0.138526	0.711822	-0.247549	0.407971	0.917639	0.00574449	75.0647	90.9839	118.465	86.3161	89.1274	123.337	35.2763	95.9904	70.0938	180.58	197.137	159.152
B1812_20170	formate dehydrogenase delta fdsD	0.0268208	0.941433	0.288993	0.249381	0.900978	0.00101355	60.8371	47.4903	86.9246	80.5021	72.2325	72.9161	63.6561	76.4303	53.9581	196.56	192.213	141.507
B1812_11280	formate dehydrogenase subunit alpha fdhF/ NADH dehydrogenase subunit G	0.654673	0.0139736	-2.25494	6.81785e-06	1.04745	0.0382916	3.51213	6.15375	4.14042	7.9837	8.25704	8.13172	1.16386	0.466101	0.826099	2.23	1.8945	2.88306
B1812_20185	formate dehydrogenase subunit alpha fdhF/nuoG	-0.324261	0.0657628	0.357212	0.0170827	0.668634	0.000202897	338.214	361.962	371.05	337.587	317.403	345.391	447.17	336.325	369.748	838.66	919.866	890.255
B1812_20195	formate dehydrogenase subunit gamma fdsG/nuoE	0.512153	0.00939036	-0.507276	0.00411674	-0.406732	0.0383936	230.305	280.989	279.509	417.194	431.553	464.854	116.945	166.414	185.022	183.11	154.272	169.997
B1812_17500	formate--tetrahydrofolate ligase ftfL	0.342831	0.0413057	0.335478	0.0184009	0.503633	0.00190327	108.907	82.7175	115.773	152.968	136.749	162.403	108.969	119.441	93.8802	215.46	214.704	230.927
B1812_16135	formylmethanofuran dehydrogenase fmdB/fwdB	0.185714	0.421247	1.11368	8.08396e-07	0.0249879	0.916547	44.8318	34.275	57.8127	59.2696	59.24	59.6216	83.7643	73.5564	85.8219	97.48	139.604	125.64
B1812_16140	formylmethanofuran dehydrogenase subunit A fwdA	-0.279473	0.0844496	1.40275	1.94588e-10	0.567434	0.000418502	65.3541	56.1355	78.5938	63.2486	63.8502	63.7637	159.325	143.129	136.472	322.23	331.481	291.181
B1812_13890	formylmethanofuran dehydrogenase subunit A fwdA	-0.16752	0.420365	0.698257	0.000102766	0.297064	0.0911733	47.8139	43.7857	41.8119	49.8067	47.3175	41.829	71.5116	58.0886	52.8605	117.85	89.5508	117.863
B1812_16150	formylmethanofuran dehydrogenase subunit C fwdC	0.172407	0.416259	1.88754	1.99651e-11	-0.0725406	0.702945	62.8303	42.1904	68.372	79.5717	72.0919	72.7689	176.039	197.018	156.117	284.51	228.072	220.085
B1812_16145	formylmethanofuran-tetrahydromethanopterin (H4MPT) N-formyltransferase fhcD	-0.117199	0.564506	2.02284	1.09071e-12	0.105967	0.527448	61.2794	46.6681	60.9179	60.8504	67.1718	53.3887	206.114	194.83	171.253	320.32	310.556	264.332
B1812_16535	four-helix bundle copper-binding protein	0.00985362	0.99281	-1.35442	0.119503	-0.852606	0.488229	1.05207	1.83051	1.94543	0.7483	2.1506	3.21106	0	0	0.778078	0	0	0
B1812_09170	fructose-bisphosphate aldolase class I fbaI	-0.506133	0.0677218	-2.90951	5.75441e-07	0.0428233	0.957971	7.78672	7.28272	8.05546	6.56836	5.66144	6.77014	0.789662	0.631062	0.866968	0.73	1.35801	1.66127
B1812_11395	fructose-bisphosphate aldolase class II fbaA	0.0162286	0.94125	0.0987396	0.499093	0.833853	8.31334e-06	43.4471	40.6626	39.8997	50.6534	46.4899	49.5002	33.4826	42.2551	35.253	102	87.0425	99.0334
B1812_21205	F-type H+ transporting ATPase subunit a atpB	0.741665	7.1525e-05	1.07363	4.65828e-08	0.130372	0.425892	117.279	100.005	129.419	211.758	210.116	255.315	186.13	201.682	220.153	298.05	346.708	322.1
B1812_13740	F-type H+ transporting ATPase subunit a atpB	-0.272846	0.526999	-0.19489	0.589141	0.625619	0.110946	12.4243	5.90945	7.08241	7.07641	9.44086	7.54579	8.6322	5.43283	4.83441	14.7	12.6051	13.3938
B1812_13750	F-type H+ transporting ATPase subunit b atpF	-0.0942284	0.874324	0.637057	0.101857	0.0249576	0.962498	3.45518	3.60751	5.08738	6.76414	3.5138	3.27631	6.31417	4.09314	5.50155	5.47	9.33915	9.13857
B1812_21200	F-type H+ transporting ATPase subunit c atpE	0.643375	0.00433311	3.16874	2.07316e-14	-0.683275	0.00105258	638.14	366.082	748.585	1068.33	916.388	1099.91	4005.1	4699.96	3996.12	3797.02	3591.82	4080.78
B1812_13745	F-type H+ transporting ATPase subunit c atpE	0.070284	0.914956	0.0917925	0.855491	-0.46664	0.462711	33.4497	28.9735	11.4519	35.4478	29.1644	20.6875	14.6209	28.9642	17.4	18.19	32.1462	15.5452
B1812_10745	F-type H+ transporting ATPase subunit delta atpH	0.668757	0.0061912	-0.997858	0.000596904	1.40389	3.46318e-05	35.6238	54.9954	34.4261	74.3222	78.545	72.2308	19.4454	18.6646	13.0591	62.32	77.3784	56.6268
B1812_10765	F-type H+ transporting ATPase subunit epsilon atpC	0.232753	0.17386	2.12845	1.62936e-13	0.147796	0.335591	177.109	187.155	197.79	243.185	259.589	268.623	709.154	688.418	655.167	1087.1	1265.79	969.747
B1812_13715	F-type H+ transporting ATPase subunit epsilon atpC	-0.250792	0.603989	-0.59791	0.156544	1.23739	0.00829057	10.2005	7.64049	13.1032	11.6213	8.32771	9.94871	5.97912	7.12583	3.6393	13.8	25.1996	21.2636
B1812_10755	F-type H+ transporting ATPase subunit gamma atpG	0.0940055	0.64439	2.61464	8.11547e-15	0.103609	0.536518	66.9551	53.5803	56.0998	82.2961	75.5074	63.03	300.958	323.411	279.539	493.97	427.125	490.736
B1812_13760	F-type H+ transporting ATPase subunit gamma atpG	-0.51926	0.0606863	-1.63332	2.83291e-05	1.17506	0.0033931	13.7478	13.6898	13.5125	9.91283	12.3368	11.0961	3.91305	3.38506	3.48375	8.44	15.1206	14.0678
B1812_10750	F-type H+/Na+ transporting aTPase subunit alpha atpA	0.581876	0.00608315	2.31403	3.095e-12	0.404435	0.0430506	89.996	56.8914	102.702	153.625	115.203	159.287	347.788	367.156	295.996	687.6	648.307	603.566
B1812_13755	F-type H+/Na+ transporting ATPase subunit alpha atpA	-0.0948053	0.797635	0.736411	0.00395583	0.554147	0.0262074	4.26901	2.96613	5.98154	4.52454	5.15873	4.25886	6.62652	5.56719	5.74682	12.72	12.5047	12.8887
B1812_10760	F-type H+/Na+ transporting ATPase subunit beta atpD	0.195931	0.246255	2.80551	1.28118e-15	-0.023154	0.905994	151.687	108.461	139.509	170.288	190.224	170.012	753.071	786.111	773.259	1167.44	1135.54	1009.75
B1812_13710	F-type H+/Na+ transporting ATPase subunit beta atpD	-0.0879918	0.748129	0.502569	0.0114001	0.413831	0.0457195	11.0613	8.09197	13.9837	11.0478	13.3852	11.3021	11.1501	13.4512	13.7362	25.39	25.2487	23.8192
B1812_08770	fumarate hydratase, class II fumC	-0.218447	0.164453	0.580275	7.31961e-05	-0.688774	3.09551e-05	50.4888	46.7421	51.7214	48.4664	51.78	49.282	62.6542	58.8836	64.6212	55.49	54.7448	57.3827
B1812_10650	fumarate hydratase, class II, fumC	0.0295846	0.917066	-0.64149	0.00467746	0.354419	0.168099	22.6657	16.0459	25.1814	27.854	19.4471	29.154	11.2925	11.6563	10.6755	26.46	20.3327	16.4697
B1812_21315	fumarylacetoacetase	0.0669343	0.858951	-0.979657	0.00701973	-0.227875	0.660124	5.65421	6.58346	5.15926	6.39192	7.43333	7.30806	2.12569	2.18301	2.74706	3.37	2.81759	2.55593
B1812_07570	fumarylacetoacetate hydrolase	0.191998	0.504705	-0.7083	0.00968636	-0.642522	0.0737548	30.2326	17.3041	27.3067	35.3716	29.5656	33.7941	8.13973	16.7402	12.985	10.29	14.5354	10.3733
B1812_01855	Fur family transcriptional regulator	0.420002	0.152006	-0.989957	0.00650222	-0.414797	0.413633	14.7934	19.3913	19.9736	24.3552	27.7015	31.7302	9.31375	6.7243	6.17418	8.6	8.64231	6.24688
B1812_16100	galactokinase	-0.335459	0.295588	-0.957775	0.00493984	-0.794173	0.0960926	5.98032	7.50689	8.50955	5.32017	8.26157	6.6011	2.27358	3.09018	3.74844	1.89	2.58256	3.34754
B1812_16105	galactose-1-phosphate uridylyltransferase	-0.26097	0.286695	-1.04604	0.000136737	0.261979	0.400276	12.415	16.6477	17.1841	15.6409	12.9436	15.7765	7.29348	6.03699	5.14812	11.08	10.214	10.4117
B1812_01925	gamma carbonic anhydrase family protein	0.132646	0.590339	0.394813	0.0356286	-0.243338	0.265021	53.4128	42.2182	45.5904	52.9593	58.8186	70.9902	42.0823	58.5988	54.4387	73.72	57.0466	59.9869
B1812_03545	gamma-glutamylcyclotransferase	0.142177	0.668558	1.45577	4.96945e-07	-0.61976	0.00930941	15.729	17.9054	19.4749	20.7089	23.3781	23.9099	35.2959	38.0489	48.3101	50.16	32.3004	33.1719
B1812_13000	gamma-glutamylcyclotransferase	0.421149	0.251352	-0.328893	0.382679	-0.53787	0.295013	10.2913	12.0054	14.9162	19.7537	18.2778	19.1049	6.55728	7.80905	9.30041	14.38	5.02019	6.04555
B1812_03315	gamma-glutamylcyclotransferase	0.524497	0.275083	0.111812	0.812125	0.530906	0.291121	4.79613	4.52873	7.12319	10.929	9.1241	7.29461	4.68166	8.84995	2.38545	10.27	8.39628	12.33
B1812_16570	gas vesicle protein	-1.45012	7.43546e-08	-4.88141	4.06504e-11	-0.191737	0.800407	161.341	162.334	205.05	68.9788	83.8577	71.2131	6.16832	4.8957	2.97673	5.71	5.02932	6.52237
B1812_16615	gas vesicle protein GvpA	-1.36575	8.17685e-08	-8.39955	6.40678e-21	-0.80915	0.00728609	42330.7	60217.4	48199.4	22340.9	23407.7	22009.4	119.703	119.646	126.532	109.51	89.2172	103.657
B1812_16580	gas vesicle protein GvpA	-1.68617	1.492e-05	-5.44746	2.25897e-07	0.2558	0.850986	1373.48	2719.85	1700.36	502.834	886.37	649.55	29.8171	22.9659	35.8232	27.86	117.267	47.8865
B1812_16605	gas vesicle protein GvpN	-1.16812	8.62085e-07	-8.07002	9.96948e-18	-0.0961877	0.847892	1172.91	1610.98	1383.17	747.687	698.295	706.807	6.15312	3.51104	3.61564	6.5	4.53211	6.1651
B1812_06070	GcrA cell cycle regulator	-0.0141451	0.965819	2.25623	1.74464e-11	-0.991824	1.02686e-05	41.2422	27.114	41.6679	44.5403	41.5817	39.7487	125.202	140.65	173.159	125.49	94.0678	100.105
B1812_17905	GDP-mannose 4,6-dehydratase	0.0574698	0.799807	0.637252	0.00021929	-0.0588218	0.76454	39.7629	31.2717	40.5516	45.2392	45.0309	44.7785	46.1429	51.5349	46.6511	77.37	73.4958	52.7965
B1812_09075	GDSL family lipase	-0.391754	0.140656	-0.601112	0.0179063	0.196669	0.539075	20.147	14.1004	17.4468	14.3412	15.9697	15.5619	10.0687	8.86948	9.40958	17.66	11.0857	19.7298
B1812_15275	general secretion pathway protein GspM	-0.3928	0.250253	1.36628	2.27779e-06	0.420926	0.0509472	9.45331	7.803	9.57863	8.15887	7.00235	8.70716	19.3911	20.8716	17.9764	40.67	37.6402	35.324
B1812_03100	geranylgeranyl pyrophosphate synthase	-0.233614	0.460887	0.169146	0.49587	0.354557	0.196505	17.0206	13.7471	25.1847	23.9966	14.4081	16.615	21.5162	13.8452	16.9598	31.78	36.3574	27.0382
B1812_15985	Gfa-like protein	0.0078807	0.979677	0.522483	0.0151212	-0.0095189	0.974215	51.6373	43.9626	44.8499	57.1694	54.7085	53.2422	40.2876	59.7968	70.8879	84.89	92.9321	67.394
B1812_02615	GGDEF-domain containing protein	0.0153536	0.943174	1.89985	1.5883e-12	-0.810619	7.56449e-06	35.9452	34.6784	36.5506	40.3052	42.7038	43.6451	116.338	98.4502	120.787	96.51	99.0741	82.1785
B1812_13625	GHMP kinase	1.08356	0.000891317	0.885461	0.00296001	0.0715354	0.838802	5.61004	5.10102	8.84553	18.7775	12.5237	16.5368	8.30414	9.95274	10.9359	13.31	12.849	19.8007
B1812_07870	globin	0.389361	0.239594	-0.28179	0.399451	-0.16298	0.725544	16.0038	13.3246	14.1118	17.5794	29.8889	20.9205	10.0498	9.31107	10.1789	12.37	12.8229	13.2381
B1812_07285	globin family protein	1.66169	0.000958021	-0.873174	0.160661	-1.0014	0.273644	5.69467	3.58009	7.57313	16.8437	24.4523	21.3748	2.40786	5.73519	0.650614	1.48	0.819255	2.53637
B1812_10435	glucan biosynthesis glucosyltransferase H	-0.3504	0.027055	0.965315	8.20277e-08	0.0835829	0.5996	47.7295	40.641	51.6327	42.2299	42.1945	43.318	82.2309	74.1055	71.4558	130.92	117.409	103.441
B1812_08765	glucan biosynthesis glucosyltransferase H	-0.189532	0.489534	0.601555	0.00417075	-0.215111	0.353012	7.08858	5.26305	7.48374	7.26791	6.8006	6.10799	8.4782	9.23332	7.3531	10.55	12.7979	8.32801
B1812_10430	glucan biosynthesis protein D	-0.288095	0.0918023	-0.0939668	0.522637	0.129783	0.450965	42.4973	34.4144	34.01	36.5208	32.7513	36.6324	29.7227	30.615	26.3138	48.02	41.6022	48.1685
B1812_17970	glucan biosynthesis protein D	0.294386	0.0782379	0.340516	0.0199363	0.201545	0.214123	22.9772	17.8643	23.6663	30.0904	30.7146	31.183	23.263	24.2249	20.5342	38.04	40.5353	35.0104
B1812_11575	glucan biosynthesis protein G	-0.144737	0.470746	-0.653873	0.000511831	1.68935	2.42379e-09	18.0464	14.6624	21.9914	19.232	18.8613	18.9866	8.74491	10.0512	9.72004	44.73	44.3961	45.4673
B1812_08670	glucan biosynthesis protein G	1.18993	2.43083e-05	0.166149	0.499093	-0.930594	0.00371571	6.67556	11.2499	7.03542	19.4825	24.2215	20.5741	8.16751	6.78266	7.63969	6.56	5.57849	4.86028
B1812_09210	glucoamylase	-0.272089	0.164453	-1.2328	1.05344e-07	0.205182	0.307313	49.7516	59.1024	67.0343	63.2567	50.4912	55.9073	24.7909	20.3884	17.6797	39.96	29.5966	34.9379
B1812_15765	glucokinase	-0.131304	0.57155	-2.05944	6.57348e-08	0.481837	0.178239	15.4073	16.6352	20.2821	18.8309	18.1244	18.1542	3.40963	3.17813	3.50717	6.83	7.03321	6.87494
B1812_21400	glucose dehydrogenase	-0.198297	0.22548	-1.7245	2.49206e-11	0.0123162	0.957073	63.6298	52.7535	68.7154	65.1699	61.174	61.1816	14.926	14.3132	17.3427	22.29	22.5802	23.2399
B1812_08400	glucose-1-phosphate cytidylyltransferase	-0.400383	0.033143	1.62088	2.14028e-10	-0.239178	0.173062	147.129	135.561	143.016	120.95	132.135	123.875	439.795	373.414	295.037	508.84	380.922	466.823
B1812_11920	glucose-1-phosphate thymidylyltransferase	-0.0290568	0.914773	1.07732	8.89821e-07	0.621703	0.000675581	18.0768	20.1916	19.3803	21.2368	22.1121	22.3446	36.2188	37.1144	28.7162	81.81	79.9367	65.7635
B1812_07710	glucose-6-phosphate dehydrogenase zwf	-0.698539	0.000595482	-2.11262	4.25736e-10	0.508485	0.0520226	29.2357	26.7399	35.8782	21.4468	24.1597	20.0623	8.06412	5.53066	4.62176	13.25	12.2526	10.7276
B1812_03175	glucose-6-phosphate isomerase	-0.0795406	0.785047	0.686833	0.00124546	-0.432592	0.0546373	8.43279	6.328	7.23063	8.28112	7.63922	8.41681	11.9955	8.98404	9.14894	9.11	11.2933	11.8024
B1812_03035	glutamate 5-kinase	0.145924	0.638467	0.893217	0.000268806	0.251534	0.282819	9.73356	7.40526	13.9951	13.6724	13.6931	11.6335	14.491	16.443	15.796	22.7	32.0957	27.5314
B1812_16445	glutamate dehydrogenase	-0.512198	0.00608315	-3.39279	1.08819e-14	0.33044	0.151752	47.6887	67.0301	58.1127	52.1676	44.3275	44.2906	4.34188	4.20755	5.04736	8.17	8.27207	8.38939
B1812_11385	glutamate synthase	-0.279805	0.392126	0.974875	0.000195274	0.455737	0.0530592	93.2012	73.9876	96.5094	80.5775	73.0026	102.664	177.395	156.814	109.929	352.91	239.851	278.666
B1812_18715	glutamate synthase	-0.0921833	0.6956	-0.0658728	0.709196	0.730796	0.000341309	43.5119	27.6047	48.7747	40.6763	43.6027	43.834	33.9128	32.902	26.9549	80.46	70.6698	73.97
B1812_00470	glutamate synthase large subunit gltB	0.258398	0.141085	1.71331	2.47719e-11	-0.25343	0.124859	45.4824	34.3573	51.5232	60.1741	60.4327	60.5088	134.125	109.688	112.29	153.97	137.604	141.656
B1812_16215	glutamate-1-semialdehyde 2,1-aminomutase	-0.119524	0.774821	-0.753992	0.0435325	0.548434	0.222353	2.44483	2.46663	2.63316	3.9434	1.98324	2.46467	1.18891	1.3083	1.10532	2.34	2.92079	2.65597
B1812_03470	glutamate-5-semialdehyde dehydrogenase	-0.250077	0.142359	-0.245648	0.0899223	0.633541	0.00029215	42.8834	35.3453	47.1366	39.4944	42.4346	40.4954	28.2134	27.3656	32.3576	64.43	69.4671	64.1748
B1812_15120	glutamate--cysteine ligase	0.39424	0.0314321	0.353893	0.0304416	0.0749376	0.710216	17.0285	16.728	19.1153	25.5505	25.9469	29.7987	16.2803	22.3036	17.7624	30.82	26.4966	28.9242
B1812_11625	glutamate--tRNA ligase	-0.242763	0.187516	-0.44508	0.00646801	0.0338858	0.87653	43.2316	32.5663	50.1844	44.6551	37.8976	40.3265	27.565	23.1203	25.9084	38.44	36.7954	38.0423
B1812_12675	glutamate--tRNA ligase	0.114829	0.644703	-1.07648	4.18654e-05	0.291333	0.301892	16.4359	16.7701	19.8082	24.5133	19.9666	22.4821	5.0267	7.18092	8.74462	9.64	14.4749	13.7794
B1812_03860	glutamin synthetase glnA	0.282843	0.116709	2.1774	6.48541e-13	0.57658	0.00143175	229.894	165.492	225.467	299.416	252.604	325.643	800.011	879.234	658.186	1617.43	1686.93	1725.13
B1812_00460	glutamine amidotransferase	-0.333807	0.267285	-0.438837	0.10456	0.0710609	0.855934	19.262	11.2502	11.9429	13.1158	14.1927	11.4335	9.5643	7.32667	9.10153	14.5	13.3872	11.2747
B1812_10420	glutamine--fructose-6-phosphate transaminase (isomerizing)	-0.100553	0.62198	1.08767	5.32599e-08	0.317058	0.0427947	21.4365	16.5038	24.3303	21.2919	23.2426	22.6196	38.0019	35.1979	36.3542	66.33	70.7759	61.3482
B1812_20710	glutamine-hydrolyzing GMP synthase	0.110693	0.714191	-0.492857	0.0524383	1.02797	0.000556404	7.50518	5.71561	8.38334	7.68104	11.7439	8.03423	4.76744	4.30742	3.68499	14.52	11.2933	11.9641
B1812_02370	glutamyl-tRNA amidotransferase	0.167985	0.347614	-0.0777754	0.609794	0.0209402	0.920824	113.017	98.7083	106.565	146.602	123.454	149.623	75.4462	89.8513	85.8811	128.89	119.611	122.591
B1812_05175	glutaredoxin 3	0.013355	0.969313	0.46295	0.04157	-0.601062	0.0259335	78.2468	69.2062	75.683	82.4236	94.0276	87.0494	101.305	86.2709	73.3337	74.9	64.9095	115.318
B1812_03095	glutathione peroxidase GSH	-0.14946	0.506437	0.298556	0.077644	-0.0348131	0.878853	155.656	103.927	150.469	153.637	135.236	137.914	127.728	168.247	122.692	240.37	172.454	182.153
B1812_18900	glutathione S-transferase	-0.31696	0.0721496	-0.783052	2.82355e-05	-0.228976	0.242099	107.887	109.983	126.104	110.095	104.989	106.535	46.9714	53.3841	66.8001	67.28	64.4313	75.0366
B1812_19690	glutathione S-transferase	0.2343	0.377161	-0.0299812	0.899897	0.836517	0.00116362	37.939	27.5342	54.2656	46.4087	49.4135	65.3469	25.1421	38.2252	31.2393	84.33	77.9661	83.3411
B1812_10095	glutathione S-transferase	0.0924807	0.742811	-0.268336	0.231267	0.242824	0.366886	30.4086	24.4832	26.8619	28.2398	36.6094	38.1554	15.4747	25.4345	16.2141	35.3	34.266	28.0077
B1812_11165	glutathione S-transferase	-0.257808	0.410899	-0.103396	0.697144	0.158776	0.62492	25.3061	19.249	16.3056	18.7377	24.726	16.1398	12.0309	16.9669	17.7967	23.52	23.2947	30.2073
B1812_13670	glutathione S-transferase	0.187489	0.53754	-1.10332	0.00118442	-0.0843597	0.86447	19.8513	12.8901	18.0487	23.2393	21.8352	22.0889	4.03109	10.9338	5.28771	8.94	7.04979	11.0325
B1812_17325	glutathione S-transferase	0.206743	0.720845	-0.645804	0.22025	-0.659953	0.381722	8.02868	3.28206	6.85818	7.49062	12.4043	5.0477	3.54489	4.43792	1.65527	2.81	4.15827	1.59984
B1812_07475	glutathione S-transferase Gst	-0.399962	0.181102	-1.3219	0.000400686	0.938365	0.0199137	12.3966	10.747	15.6477	9.30658	12.5331	12.3134	3.7076	4.27185	4.38933	9.9	11.0165	15.6117
B1812_02590	glutathione S-transferase GstA	0.485799	0.130423	0.784054	0.00618552	0.327327	0.259007	11.7127	12.4055	6.62546	14.8653	15.2042	19.3334	15.3646	15.2159	12.5719	26.25	26.3076	25.9828
B1812_02670	glutathione S-transferase GstA	-0.11612	0.759646	-1.52198	0.000608986	1.03173	0.0345186	11.2977	8.73442	16.9263	15.7134	11.0551	11.9718	2.40245	4.97796	2.75081	11.99	9.37582	9.10736
B1812_09560	glutathione synthase	0.0490446	0.869805	0.224179	0.280161	0.184511	0.450049	23.0515	34.2724	24.5231	29.2425	31.6413	36.3482	25.7673	22.4159	30.6252	40.25	49.3103	40.0587
B1812_20895	glutathione transferase GstA	0.0174969	0.977	-0.91382	0.0854872	0.377347	0.595695	4.40007	4.23906	4.76886	6.26579	7.4673	2.92472	1.50906	1.20228	3.2888	3.25	3.09812	4.7673
B1812_21060	glutathione-dependent disulfide-bond oxidoreductase	-0.380548	0.209569	0.371645	0.122142	-1.40482	7.53145e-05	34.1577	17.408	32.459	25.3485	19.6944	29.1953	26.88	31.7968	29.1755	23.63	15.7279	10.4758
B1812_11495	glutathione-disulfide reductase	0.27895	0.235384	0.0948654	0.655661	0.572283	0.0121929	12.0869	8.34385	11.8611	15.6129	14.8374	15.0595	7.04077	11.4125	10.247	23.15	20.491	18.313
B1812_12285	Glyceraldehyde-3-phosphate dehydrogenase gapA	0.128004	0.533312	-0.428761	0.0105987	1.33478	5.67041e-08	56.2645	42.3163	61.0677	67.7211	65.4097	68.7116	37.1048	35.8813	26.3417	120.87	111.238	128.124
B1812_15895	glycerate kinase gckA	0.345335	0.19157	0.0731361	0.767265	0.763222	0.00363666	11.2266	7.37782	13.6685	15.9791	14.2859	16.6526	9.32865	8.10942	10.3729	18.76	27.0289	23.6711
B1812_06950	glycerol kinase	-0.0369547	0.927616	0.822491	0.00217617	0.0933468	0.756935	3.94523	2.95288	3.73472	4.67921	3.30286	4.26265	5.31131	5.34607	5.09353	8.09	10.274	6.48496
B1812_00995	glycerol-3-phosphate acyltransferase	-0.151183	0.60176	0.729012	0.000998603	-0.60519	0.0113364	31.0091	31.0031	53.2015	38.8929	37.8592	39.7746	40.5953	54.7217	58.6643	52.89	52.8692	41.1077
B1812_05195	glycerol-3-phosphate dehydrogenase	-0.526279	0.00485602	-2.49769	3.04103e-12	0.428331	0.0609761	114.091	111.597	123.122	97.4871	94.3604	90.9697	11.8155	19.9799	20.1298	37.36	36.5659	27.1709
B1812_20475	glycerol-3-phosphate dehydrogenase	0.636537	0.00042841	0.21184	0.137473	1.11733	1.48225e-07	79.3199	73.9354	64.5565	127.42	135.471	131.794	79.26	64.6255	67.3113	233.51	209.038	220.564
B1812_02950	glycerol-3-phosphate dehydrogenase	0.326011	0.308418	0.806643	0.00279619	0.672047	0.00878665	3.82515	3.04585	3.47757	5.57693	5.29909	4.37477	5.27521	4.90136	5.05908	9.76	14.251	11.9871
B1812_07255	glycerophosphodiester phosphodiesterase	0.367146	0.0493983	-1.96356	9.00032e-09	-0.240658	0.478828	24.0566	26.7375	30.6909	42.5208	38.8219	40.6261	6.27211	5.97795	4.96939	9.82	5.47874	6.08935
B1812_02905	glycine cleavage system protein H	-0.0551185	0.804691	-1.16868	1.24615e-06	0.423029	0.0653095	127.138	110.509	126.426	137.905	122.23	151.14	48.1033	51.8191	35.9713	96.33	87.5585	78.6561
B1812_02910	glycine cleavage system protein T	0.549786	0.00754098	-2.25895	3.19831e-09	-0.0507184	0.902919	28.3042	42.2717	41.5082	69.2735	58.9323	60.1066	6.07689	8.03466	5.00848	8.22	9.41153	9.0952
B1812_02900	glycine dehydrogenase (aminomethyl-transferring)	-0.333253	0.0476243	-0.557804	0.000384568	0.389615	0.0154331	40.4955	46.0782	49.036	42.5967	42.8068	40.0687	30.0946	23.9696	23.3194	48.02	48.5883	49.4726
B1812_05570	glycine--tRNA ligase subunit alpha	-0.593804	0.00815353	2.18247	2.11402e-12	-0.171361	0.317378	26.5572	22.1378	32.9617	24.2393	19.6742	18.6966	108.667	96.8441	101.621	116.07	139.43	141.922
B1812_10050	glycine--tRNA ligase subunit beta	-0.0488156	0.816093	1.22767	3.68504e-09	0.0370653	0.8374	16.2157	14.8325	17.9279	20.8513	18.5474	16.017	34.6279	31.9545	29.3538	48.47	48.3131	45.827
B1812_02120	glycolate oxidase iron-sulfur subunit	-0.173396	0.658103	0.670842	0.0162691	-0.294976	0.351284	5.26446	9.00179	5.44932	5.77585	7.86375	5.97473	6.40304	9.60198	9.07993	7.96	11.1643	11.1517
B1812_02125	glycolate oxidase subunit GlcE	0.0550007	0.908798	0.668509	0.0347483	-0.262647	0.477889	3.01456	2.18056	3.14479	3.94754	2.7738	3.46782	3.96052	3.87051	3.26562	3.66	5.90841	4.1651
B1812_02185	glycolate utilization protein	0.404119	0.0549997	-1.16166	2.11e-06	-0.0462584	0.867636	308.285	331.946	294.125	517.237	442.749	486.171	83.8738	159.461	111.142	200.79	134.013	159.556
B1812_04310	glycolate utilization protein	-0.131972	0.518666	-2.41403	2.55112e-11	0.299608	0.259217	185.842	250.471	211.149	248.16	207.761	229.867	31.3281	39.0009	29.4989	65.66	59.6319	53.5447
B1812_16915	glycosidase	1.08904	0.204367	1.04267	0.158502	-0.0641158	0.950369	0.704961	0.829365	0.435963	1.00398	1.91691	3.2191	0.645331	1.02653	2.10089	1.79	1.32131	2.04003
B1812_13310	glycoside hydrolase family 25	-0.10957	0.570055	0.972058	2.11854e-07	-0.848359	6.31307e-06	114.308	112.25	116.679	126.539	117.777	127.726	182.793	169.043	213.467	143.21	172.304	140.41
B1812_20120	glycosyl hydrolase	-0.219247	0.181808	-1.83174	4.62258e-12	1.42382	2.40241e-09	141.148	116.879	162.372	148.294	139.806	130.79	29.5202	37.1709	31.122	134.46	122.228	124.762
B1812_07485	glycosyl transferase	0.072033	0.757102	1.78051	5.68556e-11	-0.532706	0.00266496	35.1604	32.9099	37.154	38.0009	45.3178	46.3628	110.48	83.2979	111.188	97.59	112.088	94.4576
B1812_09725	glycosyl transferase	-0.307909	0.098456	1.88546	5.22038e-12	-0.128794	0.440365	32.925	27.3307	39.5388	29.114	35.8107	28.6355	109.76	98.7978	97.1456	138.67	140.216	126.959
B1812_04330	glycosyl transferase	-0.307546	0.281967	-0.800032	0.00425887	-0.884714	0.0205722	21.0165	11.9364	11.8168	11.665	15.7435	14.2091	7.47829	7.32781	6.16204	4.69	6.22584	5.5819
B1812_10620	glycosyl transferase	-0.14106	0.63264	-1.42763	5.62455e-05	0.411802	0.296735	9.434	12.0048	9.03603	10.9347	9.1211	12.0399	2.95171	2.75262	3.44508	5.46	7.10926	5.43303
B1812_17020	glycosyl transferase	-0.426777	0.188208	0.837142	0.00128348	-0.311693	0.254088	3.92127	3.19675	5.02708	3.92372	2.98082	3.51898	7.59542	5.36598	5.35995	5.38	9.13487	7.04412
B1812_10210	glycosyl transferase family 1	-0.119855	0.663564	-0.210101	0.333362	0.110341	0.693899	15.1015	15.4125	17.8904	17.1957	16.9747	17.5812	7.20648	15.5934	12.7611	17.45	18.3915	18.7231
B1812_16050	glycosyl transferase family 1	0.272525	0.28069	-0.185745	0.418922	0.147482	0.608014	13.6307	8.22094	11.3342	17.4282	12.5033	17.1328	8.21986	7.41597	8.51793	14.43	11.757	12.6336
B1812_15175	glycosyl transferase family 1	-0.602395	0.0165248	-0.95924	0.000471661	0.371402	0.228878	12.0526	10.2594	10.8598	7.40027	8.47381	9.83644	4.52774	6.55142	3.37823	9.57	8.90801	8.16259
B1812_15760	glycosyl transferase family 1	0.034532	0.896776	1.49694	2.00589e-09	-0.353266	0.0397088	10.5006	8.35604	12.5741	12.5444	12.1229	12.516	24.4585	23.3798	25.6479	32.21	24.5816	27.0336
B1812_00260	glycosyl transferase family 1	0.311147	0.231683	1.7754	2.98737e-09	-0.340061	0.0958044	6.93983	4.24595	9.25869	10.3084	8.62354	9.5678	20.4054	16.4899	19.6445	22.48	21.7067	20.281
B1812_08355	glycosyl transferase family 1	0.00357684	0.993003	-0.401151	0.196696	-0.229177	0.594963	3.55497	3.4357	3.53309	5.20429	3.70934	3.53437	2.59397	2.22322	1.83528	2.4	2.87257	2.92229
B1812_00820	glycosyl transferase family 1	0.398475	0.163347	0.192707	0.46935	0.25617	0.399118	3.46637	3.15074	3.05181	6.26927	4.58798	4.25797	3.42356	2.74046	3.15732	5.36	6.40394	4.42926
B1812_15090	glycosyl transferase family 1	0.36275	0.248529	-0.142488	0.645768	1.22395	0.000345714	3.31592	3.08696	4.01489	6.41334	4.13857	5.27185	3.10117	2.48167	2.30603	11.05	7.37699	8.47672
B1812_08750	glycosyl transferase family 1	0.398893	0.399433	-0.616852	0.203631	1.38205	0.00932347	2.49942	1.83778	4.48224	4.94135	3.38342	4.62601	1.26724	1.21541	1.87883	5.63	4.18516	7.99755
B1812_03910	glycosyl transferase family 2	0.0418989	0.888749	1.57077	4.39118e-09	-0.0374712	0.85852	7.90215	8.03558	7.81993	9.49027	8.85549	10.2797	20.278	19.9959	18.9462	31.48	26.7576	25.5912
B1812_19195	glycosyl transferase family 36	-0.175166	0.34463	2.14519	2.71581e-13	0.150595	0.358854	13.7051	10.263	15.6882	13.7406	13.1961	13.5273	53.7136	45.7283	45.5212	78.94	79.7311	74.6106
B1812_05280	glycosyltransferase	-0.214973	0.356415	0.407668	0.0263973	-0.975794	9.24151e-05	20.9955	21.0862	20.2908	17.0782	23.1487	23.1705	19.7119	27.5639	21.8599	16.21	18.3579	16.4158
B1812_08360	glycosyltransferase	0.211756	0.481451	1.12594	1.63904e-05	1.07423	1.86744e-05	6.88258	4.65612	7.64755	10.4881	6.33791	9.38978	12.5471	13.2468	9.18682	37.21	30.8063	38.2799
B1812_00935	glycosyltransferase family 1 protein	0.00232976	0.993204	-0.39002	0.0533563	0.760932	0.00121366	21.5773	13.6887	23.3059	22.1715	22.1174	23.0015	12.1161	12.6667	11.7145	33.63	26.4634	30.3865
B1812_10135	glyoxalase	-0.281947	0.209808	0.195606	0.28881	-0.0487234	0.845289	73.1358	52.9685	66.1346	65.575	71.0032	48.9368	59.6366	61.1778	62.3197	86.42	87.0197	84.1641
B1812_20380	glyoxalase	-0.163987	0.580482	0.540773	0.0137833	-0.872717	0.00151442	12.1991	12.0437	14.1707	17.9189	10.7598	12.0386	14.857	15.8128	15.6844	12.1	13.4787	11.1679
B1812_03090	glyoxalase	0.506375	0.456002	0.953773	0.0703898	-0.599347	0.328946	4.98119	9.61413	5.45627	14.9531	16.6016	4.22364	6.07846	13.6718	11.4511	11.23	9.29212	8.55345
B1812_11730	GNAT family acetyltransferase	-0.714937	0.0100454	-0.27247	0.247151	0.199777	0.489258	72.2787	66.181	50.7025	45.0831	53.9639	35.5094	35.3631	60.4582	35.9365	70.33	69.364	77.4416
B1812_19915	GNAT family N-acetyltransferase	-0.450369	0.028147	-6.44809	1.5498e-20	-0.319374	0.097898	7959.03	9422.68	6884.06	6882.39	6830.64	6886.42	91.5184	67.0877	74.5207	86.7	89.7785	91.5182
B1812_15725	GNAT family N-acetyltransferase	0.210556	0.266211	-1.63735	2.44475e-09	0.504676	0.018725	130.864	118.621	160.309	179.474	180.024	190.659	38.5135	31.0919	40.3848	81.25	61.9477	83.3116
B1812_04960	GNAT family N-acetyltransferase	0.25793	0.340061	2.2894	5.72412e-11	-1.29738	2.16301e-06	90.8732	78.5575	116.718	121.947	144.925	128.727	275.138	529.82	390.117	217.43	280.39	192.821
B1812_18555	GNAT family N-acetyltransferase	-0.117234	0.888749	-1.67738	0.0271927	0.194462	0.867636	50.0269	27.3885	22.1389	43.7113	31.0136	29.0372	8.6959	13.5733	0	8.22	16.9577	9.14455
B1812_00095	GNAT family N-acetyltransferase	-0.255218	0.227578	0.531874	0.00258682	0.282757	0.121336	46.511	39.713	49.3789	44.9437	41.3476	46.2706	56.2118	48.0102	60.4173	101.06	108.635	81.0587
B1812_20955	GNAT family N-acetyltransferase	-0.130068	0.68685	-2.40675	4.09885e-06	0.385368	0.526594	37.9343	37.7832	35.9486	39.8434	44.5911	34.7579	6.4116	9.32622	2.58544	13.81	7.6205	11.2752
B1812_07490	GNAT family N-acetyltransferase	-0.562956	0.0291326	-0.509175	0.0338214	0.133318	0.671328	36.6223	32.1262	36.4913	27.2626	27.186	28.5474	16.0097	21.1984	24.1215	30.97	43.611	25.7058
B1812_14025	GNAT family N-acetyltransferase	-0.247056	0.478582	1.26161	1.04931e-05	0.120765	0.644452	35.7627	16.2938	32.9375	28.0656	23.8204	28.8914	47.4444	60.0413	56.5235	74.64	89.5767	98.5578
B1812_15385	GNAT family N-acetyltransferase	-0.606359	0.000823594	-0.313423	0.03638	0.185368	0.288186	35.6664	37.909	37.3714	27.6749	26.4789	31.1194	26.8927	23.6697	24.2193	42.44	43.4071	37.3141
B1812_17185	GNAT family N-acetyltransferase	-0.242661	0.416959	-1.06088	0.00121401	1.27954	0.000493957	25.6465	19.1743	18.8623	22.7039	17.4331	23.207	8.88263	9.58983	6.71514	28.71	26.6365	35.4319
B1812_12060	GNAT family N-acetyltransferase	-0.172558	0.557637	1.70218	3.01476e-09	-0.0485459	0.825438	18.3673	17.4464	20.8749	20.5825	22.085	16.0213	54.5473	48.2529	52.1541	80.41	73.4472	63.2555
B1812_18330	GNAT family N-acetyltransferase	0.21179	0.506074	2.14955	3.26301e-10	-0.870875	0.000150255	18.255	21.1091	17.1487	27.924	20.6784	28.2932	81.6891	58.5988	72.585	53.15	57.6805	55.4227
B1812_16705	GNAT family N-acetyltransferase	0.629356	0.0216623	0.353055	0.166691	0.452366	0.1005	17.5164	14.5787	19.4015	30.6643	29.2793	33.3363	18.7105	17.5342	18.4788	35.78	48.5492	27.4554
B1812_19165	GNAT family N-acetyltransferase	-0.769405	0.0384129	-2.0051	0.000112863	0.930595	0.106152	15.5087	10.6534	14.4941	13.4669	6.17432	9.21764	2.77095	2.20233	2.81518	7.67	7.08461	8.02847
B1812_13985	GNAT family N-acetyltransferase	-0.109092	0.804691	-0.997632	0.0163678	0.439473	0.398883	13.7463	11.0543	8.49844	9.78823	11.8051	14.8686	3.31205	4.21364	5.9271	7.95	10.8457	8.37388
B1812_05740	GNAT family N-acetyltransferase	0.0452103	0.938087	-0.476667	0.292833	-0.15203	0.824678	8.03615	10.458	7.00213	8.74794	9.01399	12.9812	5.19508	3.43752	6.30942	4.8	9.71891	5.47651
B1812_06900	GNAT family N-acetyltransferase	0.660517	0.298643	0.374999	0.515573	-0.561069	0.4371	5.73768	4.21607	2.21725	14.3002	5.85107	4.36736	4.59632	4.1771	3.73957	6.06	4.70409	2.07537
B1812_13110	Goupd 1d [NiFe] hydrogenase, large subunit, hyaB	0.807078	4.4143e-05	-2.28994	2.45468e-13	0.201919	0.248989	156.635	178.667	156.117	322.174	353.631	328.679	30.7161	24.9188	28.6082	49.01	42.5639	48.6531
B1812_13115	Group 1d [NiFe] hydrogenase small subunit, hyaA	0.749768	0.000390062	-2.13469	2.28942e-11	1.86729	1.51863e-09	143.587	163.069	188.82	303.265	345.516	320.954	32.5094	25.9843	36.256	170.49	196.419	135.46
B1812_13105	Group 1d [NiFe] hydrogenase, b-type cytochrome subunit, hyaC	1.35891	7.07108e-09	-1.93415	4.97246e-11	-0.261355	0.247152	109.917	97.8291	120.239	295.857	372.511	317.005	24.4491	23.079	23.7156	26.74	30.1792	29.597
B1812_13120	Group 2b [NiFe] hydrogenase, large subunit, hupV	-0.668788	0.0314751	-0.288894	0.286967	0.290445	0.371419	6.93711	5.00784	7.66114	5.75943	4.16977	4.37248	4.39359	3.9368	4.93371	6.67	11.2643	6.46728
B1812_13125	Group 2b [NiFe] hydrogenase, small subunit, hupU	-0.185411	0.437437	0.618355	0.00132984	-0.400913	0.0481953	35.3704	38.4629	45.1827	41.5743	45.7028	34.6776	59.2095	39.1792	56.4675	56.25	54.178	56.3647
B1812_19420	Group 3d [NiFe] hydrogenase, large subunit, hoxH	-0.248722	0.290776	-0.0508668	0.804085	0.518987	0.0180697	10.1184	8.88534	9.25068	9.10256	9.29491	9.38577	8.53156	6.96494	7.47608	19.01	14.5802	14.0959
B1812_19415	Group 3d [NiFe] hydrogenase, small subunit, hoxY	0.0225629	0.954577	0.189527	0.491997	0.0887902	0.808699	16.1118	12.1678	15.952	24.3232	16.202	13.2337	15.9247	15.0214	11.5384	22.33	24.1754	18.6406
B1812_17755	GSCFA domain-containing protein	-0.0681417	0.743302	1.6806	2.61327e-11	-0.0446425	0.811627	70.3834	44.83	62.8079	64.7688	66.6174	64.1141	153.305	155.422	161.419	221.19	220.897	220.1
B1812_17760	GSCFA domain-containing protein	0.261607	0.227052	0.853038	3.0089e-05	-0.430999	0.0274744	16.4134	13.7755	15.5831	21.0074	21.2846	21.9305	21.9021	23.5421	23.6402	29.58	26.2427	19.33
B1812_04620	GTP cyclohydrolase	-0.853627	0.10237	-0.715646	0.127847	0.352046	0.568624	3.65076	2.76678	2.51822	2.88699	2.56231	0.818952	1.48071	1.9726	1.01656	3.42	2.54732	2.3361
B1812_08340	GTP cyclohydrolase I FolE	0.840463	0.000464799	-0.36977	0.0500031	-0.987844	4.28665e-05	304.615	488.409	307.601	722.562	806.483	722.141	191.499	262.823	245.189	178.28	169.84	160.408
B1812_00400	GTPase Era	-0.471472	0.0389687	-1.20714	1.59256e-05	1.00804	0.00051203	29.6945	23.7517	25.181	23.7191	20.1099	22.498	7.2296	13.9558	7.68018	32.87	27.3301	23.1355
B1812_21140	GTPase HflX	0.490462	0.00797443	-0.385711	0.0267397	-0.375883	0.0745679	22.252	20.4685	27.7704	37.1916	40.591	37.0635	12.4756	15.9374	16.1379	14.82	19.0526	16.4461
B1812_15720	GTPase ObgE	0.438655	0.0287855	-0.859664	0.000181171	-0.088112	0.763184	24.8816	23.4903	34.1347	41.8747	41.6824	45.3795	12.7963	15.2414	9.71409	15.32	20.9761	15.3067
B1812_20210	GTP-binding protein	-0.846807	1.86706e-05	-0.372432	0.0123963	0.0786626	0.666605	64.0815	46.1302	56.1195	35.6764	36.7586	34.764	39.4294	33.8669	33.806	53.57	57.936	52.1302
B1812_01525	GTP-binding protein TypA	0.847848	0.000297802	-0.00649709	0.97592	0.312328	0.166147	14.6151	17.5272	21.3158	39.3711	31.0462	41.2626	17.1318	17.4131	10.4538	27.18	25.7448	26.013
B1812_14795	guanylate kinase	-0.195288	0.444912	0.0860186	0.672594	-1.66584	6.10051e-07	105.848	89.0486	66.8569	84.5965	94.3633	84.3173	58.3535	79.0251	93.9156	30.25	37.0342	37.9662
B1812_17880	H4MPT-linked C1 transfer pathway protein	0.0726157	0.871677	0.448401	0.15223	0.0541576	0.89897	5.55426	3.00727	6.20618	4.74369	5.45107	7.99038	4.30862	6.07707	5.84525	7.5	9.67818	7.73096
B1812_07705	haloacid dehalogenase	-0.723385	0.000834374	-2.26826	2.97211e-09	0.479622	0.139455	33.4155	39.0662	44.5289	26.3687	28.465	26.9258	7.32496	5.01215	8.02057	14.19	14.37	11.7461
B1812_16270	haloacid dehalogenase	0.169016	0.673026	-0.167179	0.634438	-0.0325281	0.951716	5.06801	3.97964	7.58926	8.95628	6.86583	5.56238	3.19158	4.5878	3.93514	5.02	5.92061	6.04463
B1812_03735	haloacid dehalogenase, type II	0.231584	0.512482	-0.616642	0.073705	-0.286959	0.552622	9.56736	7.35973	11.3361	11.2	10.9541	17.4169	4.66212	6.19987	4.14256	5.03	4.7976	8.99645
B1812_12165	heat-inducible transcriptional repressor HrcA	-0.120521	0.719554	1.28757	2.56219e-06	-0.680604	0.0053228	17.046	12.2414	19.1154	16.8281	17.8639	16.653	35.6289	23.2632	42.5767	32.26	27.9682	28.2383
B1812_10975	heat-shock protein	0.409307	0.116911	0.160932	0.507809	-0.147505	0.627263	8.20275	9.62666	9.21149	14.0742	13.0738	14.624	5.94533	12.4606	7.27216	11.38	12.2847	9.27013
B1812_20500	heavy metal transporter	-0.396296	0.0479223	-0.347217	0.0509336	0.196676	0.349224	21.5145	22.101	20.5589	15.0777	20.3833	22.3053	12.9294	13.5587	15.5973	23.52	24.9036	21.7165
B1812_02395	helicase	0.0101724	0.963902	0.926701	4.20905e-07	-0.0628986	0.717794	23.9901	19.3882	27.2828	29.9833	24.9434	27.7163	38.7584	34.7349	37.885	48.13	55.0589	51.7621
B1812_07765	helicase	0.194968	0.31894	0.0210041	0.902957	0.00685819	0.975787	18.5482	15.3275	17.7088	23.6786	21.6322	23.7135	16.8393	16.0331	11.5178	23.51	19.6724	20.6019
B1812_11635	heme A synthase	-0.204565	0.272985	-0.350577	0.0289001	0.60156	0.00123999	40.1858	37.4414	32.0654	37.1337	35.4876	38.3015	23.0844	25.181	23.1828	53.17	58.8329	46.5353
B1812_06855	heme ABC exporter, ATP-binding protein CcmA	-0.0504703	0.905503	0.475716	0.0891054	-0.18259	0.596979	10.4997	6.53876	13.9402	13.5268	9.15919	11.3877	10.5131	11.6602	12.3456	17.32	14.5598	12.513
B1812_16250	heme biosynthesis protein HemY	-0.287747	0.170574	1.26939	3.96733e-08	0.123594	0.517167	32.3792	21.7716	36.5565	29.8537	28.2332	26.9585	63.5237	56.6091	59.3335	84.05	109.81	91.5965
B1812_06850	heme exporter protein CcmB	0.149938	0.756718	1.02586	0.00289466	0.255792	0.452241	4.72123	5.31851	7.08241	6.72259	7.41782	7.54579	7.72355	13.401	7.80943	20.99	13.072	16.2639
B1812_17035	heme exporter protein CcmD	-1.22531	0.284994	1.81169	0.00814509	-0.675498	0.308573	51.7113	5.17542	63.0644	5.94071	11.7426	27.4977	180.796	70.7268	63.2088	101.16	48.2452	104.213
B1812_20750	heme exporter protein CcmD	-0.60984	0.459369	0.949431	0.0846191	0.229203	0.71144	47.4021	20.7017	26.2768	29.7036	17.6139	20.6233	32.872	77.1565	44.2462	124.5	48.2452	104.213
B1812_14400	heme NO-binding protein	-0.763271	9.76299e-05	-0.725269	4.62079e-05	0.0240318	0.912632	196.556	167.57	155.884	134.848	121.851	101.693	92.6514	83.3077	86.2831	122	132.481	132.531
B1812_08525	heme oxygenase	-0.0955616	0.741314	-0.104676	0.642905	-0.327607	0.226683	30.5722	26.8489	22.8541	28.6753	31.6027	27.2588	20.4052	20.867	20.7031	18.86	23.2525	32.2245
B1812_17030	heme transporter HemC	0.389945	0.181008	0.93108	0.000421738	0.329205	0.181676	9.50038	8.30766	12.6103	13.4519	14.9929	17.9626	14.3788	14.6908	18.9771	28.46	28.3075	31.0052
B1812_20745	heme transporter HemC	0.520915	0.171818	0.572633	0.0886666	0.64166	0.0610871	7.55158	4.86999	9.38438	8.53049	15.9499	12.4638	10.8931	6.80797	9.66759	23.32	19.7703	17.3264
B1812_01995	HflK protein	-0.0372615	0.847256	-0.614247	6.35659e-05	0.0867018	0.598454	91.8167	106.365	105.959	123.677	110.225	112.11	55.8549	53.9223	55.7827	85.61	87.721	82.1433
B1812_20250	HicB family protein	-0.0974117	0.741129	1.24674	6.24232e-07	-0.484859	0.0202024	105.339	106.884	95.8447	134.503	99.2142	104.68	223.767	209.294	181.829	267.23	163.773	212.41
B1812_03395	HicB family protein	0.221646	0.413814	-0.0444256	0.857807	-0.109894	0.731765	24.4648	22.1904	30.1911	35.5085	34.6624	33.5997	18.8194	19.9202	22.4766	24.82	28.3399	30.2401
B1812_07100	histidine kinase	0.121583	0.703583	-1.00476	0.000206934	0.269325	0.348795	88.9109	38.1057	42.9171	63.5175	70.6979	67.2335	25.2273	21.9644	19.2681	34.51	45.7794	36.03
B1812_08835	histidine kinase	-0.517119	0.00291198	0.466248	0.00169573	-0.5401	0.0010518	88.1356	90.2875	85.9641	68.3232	82.8977	65.5825	96.4198	108.052	100.782	99.21	112.765	93.7375
B1812_16450	histidine kinase	-0.251677	0.213519	-2.92763	2.70906e-13	-0.128374	0.626293	53.2347	77.1855	68.7409	69.699	60.0771	63.934	7.19809	7.78599	6.57785	9.78	7.84179	11.3966
B1812_05350	histidine kinase	-0.555607	0.000641806	-0.650299	3.16797e-05	1.25858	6.64211e-09	40.1615	32.8846	39.9524	30.8704	29.4174	29.2219	20.7544	20.7931	18.4562	68.02	68.6172	71.8984
B1812_11835	histidine kinase	-0.180587	0.35475	0.745917	2.24207e-05	-0.179813	0.288688	36.137	30.5384	44.0095	39.2662	39.0217	34.671	54.8812	48.2916	50.8057	63.81	72.7519	60.9029
B1812_06385	histidine kinase	-0.374429	0.116983	1.32776	1.1789e-07	1.08153	4.36162e-06	22.9321	18.8355	26.365	17.4646	22.1744	21.6075	60.7294	36.9859	47.7081	141.93	143.558	151.244
B1812_18105	histidine phosphatase family protein	-0.134115	0.694325	-2.02884	2.7738e-05	0.00651621	0.992153	16.676	16.6204	13.4037	18.7486	13.5095	17.7873	2.14109	2.98385	3.93299	2.97	4.94163	6.20149
B1812_02705	histidine phosphotransferase	0.23219	0.154329	1.85083	8.33458e-13	-0.358873	0.0116316	68.4286	65.5617	72.4014	100.828	95.419	87.2263	198.319	204.362	219.895	248.55	235.683	221.176
B1812_03240	histidine--tRNA ligase	0.101213	0.662694	0.633245	0.000536837	0.81465	4.23903e-05	13.6229	11.2426	17.0409	19.5197	16.3063	16.1503	19.6426	18.6714	15.668	45.83	45.4799	45.8926
B1812_17655	histidinol dehydrogenase	0.25177	0.253265	0.618628	0.00124452	0.658533	0.00108671	23.1283	20.5432	28.5933	40.0617	26.4178	34.6676	37.2194	30.723	25.4541	75.32	68.0721	67.6015
B1812_02105	histidinol-phosphatase	-0.328707	0.204334	-0.0754129	0.739802	-0.283941	0.294362	23.3124	20.2454	24.4652	26.6653	15.6645	22.3613	13.833	21.791	18.2271	19.52	20.6141	24.5191
B1812_17075	histidinol-phosphate transaminase	0.470714	0.0850589	1.22139	7.06496e-06	0.28217	0.206492	7.40203	4.45624	7.54963	11.4769	8.94515	10.8069	12.5442	12.1487	12.7216	21.2	24.4053	20.8053
B1812_06265	HIT family protein	-0.491597	0.125184	0.92001	0.000379456	-1.04433	0.000552461	45.398	41.9951	35.2346	30.4365	38.0545	32.9775	81.5229	63.5287	53.6904	39.07	57.7804	41.5424
B1812_03310	HIT family protein	0.551877	0.05077	1.07356	8.33864e-05	-0.474069	0.0683998	22.6523	18.8527	26.8216	42.7861	34.6268	39.4864	29.6347	51.7771	39.1031	37.52	39.7546	49.0827
B1812_13415	HNH endonuclease	-0.184724	0.249413	1.26403	3.95478e-10	-0.80901	2.43456e-06	156.854	132.284	169.59	157.123	161.02	151.298	303.951	315.657	297.276	253.24	263.6	243.444
B1812_17950	HNS-dependent expression A	-0.296867	0.477287	-1.20095	0.00695855	-0.735722	0.253118	58.5249	66.9183	37.6282	51.9523	37.5429	65.6059	17.7869	16.4282	21.0236	16.67	12.0058	18.8943
B1812_06055	Holliday junction branch migration DNA helicase RuvB	-0.132794	0.633629	-0.336954	0.137965	-0.0215121	0.951981	10.1342	8.63519	11.3583	11.4202	10.4798	10.0183	6.93675	7.39196	5.50142	10.22	10.6053	7.56666
B1812_17980	Holliday junction branch migration protein RuvA	0.226269	0.663257	1.62688	3.11875e-05	-0.28909	0.37886	3.67299	4.01701	6.29865	6.03533	7.28944	5.1522	13.9555	9.88137	12.2445	14.32	16.4423	11.4307
B1812_10115	Holliday junction resolvase RuvX	-0.27244	0.35332	-0.707194	0.0130793	0.26453	0.457601	26.4091	18.2771	23.7307	21.086	23.411	21.3401	13.9263	10.4831	10.711	17.59	25.4655	18.5361
B1812_00415	holo-ACP synthase	0.021074	0.964699	0.538176	0.0824283	1.02793	0.00125057	14.0244	11.2526	19.9465	15.3445	20.5884	16.465	22.7161	18.8089	13.5575	51.99	50.3453	58.3426
B1812_07905	homocitrate synthase nifV	2.37238	4.01624e-08	0.331395	0.342381	-0.197188	0.657442	2.88553	2.89905	4.18085	19.3379	21.3121	19.2902	4.8265	4.21007	1.98986	4.47	3.39879	5.30651
B1812_16360	homogentisate 1,2-dioxygenase	-0.638495	0.00947645	-3.60989	7.29818e-09	0.614918	0.288186	17.4884	28.0197	25.0761	18.5918	17.2323	15.6816	2.95419	1.26017	0.975047	3.46	3.05261	3.7277
B1812_00960	homoserine dehydrogenase	-0.198679	0.359757	-0.27645	0.129337	0.31922	0.13044	17.1392	15.8073	17.6782	16.1148	18.1251	17.2878	12.8854	13.1868	9.22719	20.69	24.8712	18.1316
B1812_05215	homoserine kinase	-0.215027	0.421687	0.177636	0.402692	1.15328	9.97811e-06	21.396	14.7115	24.2472	18.76	17.4262	24.4275	20.3807	22.1633	14.4421	65.19	56.0549	60.7475
B1812_12630	homoserine O-acetyltransferase	-0.194585	0.37914	1.34522	1.51276e-08	-0.926682	1.48639e-05	36.2557	29.1267	35.7401	37.9505	32.5405	32.6283	65.9337	62.349	88.4632	48.59	61.9813	54.0389
B1812_05690	homospermidine synthase	0.395735	0.0240844	0.85208	3.16753e-06	0.00984355	0.962227	23.3548	23.8562	26.9519	39.2206	33.9657	40.9481	39.5707	42.0664	30.9045	56.58	52.5139	54.1625
B1812_10980	hopanoid biosynthesis associated radical SAM protein HpnH	-0.0645076	0.738178	-0.643149	5.12159e-05	-0.0612964	0.725662	106.116	118.921	116.006	124.736	120.466	136.089	53.4599	65.1201	63.9252	82.36	90.0293	81.5609
B1812_14345	hopanoid biosynthesis associated radical SAM protein HpnJ	-0.363059	0.0476795	0.858225	4.10499e-06	-0.0253467	0.902768	65.9996	60.4436	50.8644	51.6714	51.7708	57.0117	100.415	96.0225	73.3921	131.55	121.842	128.286
B1812_14325	hopanoid biosynthesis protein HpnM	-0.417375	0.0200058	0.482598	0.00219947	-0.158678	0.354473	274.019	196.113	274.416	218.558	202.528	223.382	307.654	278.723	273.967	419.15	313.382	394.141
B1812_06840	hopanoid biosynthesis-associated RND transporter HpnN	-0.18095	0.289512	0.794794	2.15082e-06	0.0863007	0.590487	23.4345	23.4568	21.1395	23.3239	23.0311	23.6993	35.1801	34.2786	29.4137	54.28	47.877	50.0155
B1812_14355	hopanoid biosynthesis-associated RND transporter HpnN	-0.475146	0.0174001	0.607537	0.000566425	-0.359019	0.04812	16.7325	14.6411	13.3128	12.4018	12.0435	13.0176	23.8724	17.447	16.4574	20.59	22.5622	21.1778
B1812_15855	host cell attachment protein	0.468822	0.0196143	-1.27402	1.53129e-07	-0.334571	0.121336	280.4	348.973	317.714	489.719	519.509	517.14	77.7831	120.526	131.804	130.81	135.29	109.555
B1812_05335	HPr family phosphocarrier protein	-0.0103094	0.971566	-2.33738	1.36968e-07	1.55712	0.000213754	73.7918	52.8002	85.8466	75.4917	86.2112	81.301	12.1495	10.6105	10.753	55.06	49.5329	42.3873
B1812_18300	HslU--HslV peptidase ATPase subunit	-0.071642	0.726563	0.187972	0.198767	0.130569	0.450965	30.2486	30.6031	40.682	37.6329	34.8853	39.3507	31.3643	35.405	28.9906	52.35	48.8173	50.9323
B1812_18305	HslU--HslV peptidase proteolytic subunit	-0.161428	0.394736	-1.09904	8.42287e-07	0.694007	0.00102962	77.8449	86.4731	90.9897	91.872	88.9054	84.8898	36.894	35.6935	27.313	88.07	72.1478	72.9418
B1812_12460	Hsp33 family molecular chaperone	-0.0389568	0.908566	0.856754	0.000301098	0.784716	0.00054358	12.8163	10.8436	12.6424	16.3734	12.0177	13.1958	19.5019	18.9331	16.7802	38.85	58.1554	43.5606
B1812_01165	hybrid sensor histidine kinase/response regulator	0.422161	0.0184981	-0.929079	9.225e-06	0.215981	0.305438	23.2282	26.4213	31.8906	45.069	38.9368	42.6295	13.8036	12.1883	9.83069	19.68	21.0027	19.0158
B1812_13300	hybrid sensor histidine kinase/response regulator	-0.409378	0.0272462	1.93797	2.96545e-12	-0.0324927	0.864165	16.4094	12.967	18.5715	13.547	13.9994	14.2261	57.5212	47.6002	47.7726	77.21	76.2463	63.5774
B1812_13475	hybrid sensor histidine kinase/response regulator	0.214813	0.393933	2.07933	2.28942e-11	-1.05167	2.3535e-06	6.19731	5.58047	6.81318	8.25456	8.05614	8.8904	20.5739	19.9448	25.6258	16.23	14.5385	15.2312
B1812_13025	hydrogen uptake transcriptional response regulator hupR	0.299838	0.0940568	-0.186938	0.224263	0.134789	0.463679	39.2734	47.9385	46.1241	66.2764	64.6188	60.113	38.3747	30.9758	29.0146	55.4	47.2583	52.8991
B1812_13080	hydrogenase accessory protein hupG/hyaE	1.25062	2.06966e-05	-1.64998	0.000153632	1.28299	0.00556467	22.7787	25.5721	26.5059	87.3375	59.0433	64.1243	5.61834	8.28417	5.20492	20.74	19.6621	31.282
B1812_13065	hydrogenase assembly chaperone protein hybE	1.00531	0.00138827	-1.0762	0.00895736	0.43429	0.40222	9.51139	10.2151	12.2432	22.5776	24.8049	27.7769	4.35543	4.03783	3.53696	10.72	7.41929	6.11956
B1812_08965	hydrogenase assembly protein HupF/hypC/hybG	-1.22504	8.13115e-07	-3.32172	4.55151e-11	-0.669964	0.143322	260.479	295.592	297.687	128.697	157.18	139.279	18.7601	31.236	19.4559	27.87	17.1819	17.8942
B1812_13100	hydrogenase expression/formation protein hupD/hyaD	1.42346	1.86489e-06	-2.92595	4.96837e-07	0.412087	0.514186	47.6199	43.0302	46.9367	209.932	125.663	112.98	2.77527	6.62804	5.43444	12.3	6.82908	9.93805
B1812_13040	hydrogenase expression/formation protein HupF/hypC/hybG	0.685523	0.0600751	-0.842419	0.0593144	0.341217	0.56413	33.7435	45.5227	39.2893	49.0653	87.6504	92.6491	13.977	19.9291	17.6698	31.38	31.161	35.656
B1812_13075	hydrogenase expression/formation protein hupH/hyaF	1.05676	7.64996e-06	-1.8698	3.82219e-07	1.63149	1.41222e-05	20.5317	25.8882	23.2384	56.4073	61.2492	50.5069	5.59205	4.20258	5.94669	21.29	26.776	23.1906
B1812_08915	hydrogenase expression/formation protein hypD	-0.886178	7.63873e-05	-4.61267	7.75467e-11	1.48029	0.00539836	35.5868	38.8423	45.785	22.8584	24.8637	28.0078	2.57902	0.749737	1.15939	5.86	6.29385	4.19194
B1812_13035	hydrogenase expression/formation protein HypD	0.378758	0.0319882	-0.6515	0.000455655	0.214536	0.292617	31.506	30.701	35.942	48.856	54.4257	45.7586	21.5028	15.8825	15.6033	28.97	29.1999	29.498
B1812_08910	hydrogenase expression/formation protein HypE	-0.713172	0.000610383	-3.62298	1.93503e-10	0.271746	0.598454	27.0383	27.2813	36.961	21.5761	21.627	20.8847	1.74469	1.99218	2.05322	3.46	2.57255	4.71879
B1812_13030	hydrogenase expression/formation protein HypE	0.307097	0.140656	-0.683943	0.00175859	0.852275	0.000571398	24.9428	22.1603	28.3265	36.5135	37.9876	34.1254	9.8301	15.0922	14.0606	39.48	37.9068	26.1218
B1812_13090	Hydrogenase formation chaperone hypC/hybG/hupF	1.32727	4.16983e-06	-2.04764	9.85022e-06	-0.258072	0.667512	59.4011	103.919	86.8418	236.8	245.746	222.715	11.1598	18.9909	16.6159	20.68	12.9925	25.3351
B1812_13045	hydrogenase maturation factor (carbamoyltransferase) HypF	0.193025	0.298877	-0.711154	7.10467e-05	0.167229	0.367696	26.9973	27.5317	38.1165	40.942	44.6254	36.8738	16.3693	15.0042	15.3271	27.21	23.9715	24.9019
B1812_13055	hydrogenase maturation nickel metallochaperone HypA/HybF	-0.107523	0.64439	-0.656203	0.00173648	-0.233116	0.364447	85.6205	77.6724	82.2096	89.9375	93.1652	83.0824	49.6098	41.3993	39.9096	60.07	55.7617	44.411
B1812_08970	hydrogenase maturation nickel metallochaperone HypA/hybF	-0.961331	0.140097	-3.54097	0.000435871	0.224669	0.887164	5.65881	17.0805	14.7864	6.02364	8.69181	4.331	0	0	1.03937	1.2	1.31759	0
B1812_08960	hydrogenase maturation protease hycI/hyaD/hybD	-1.1443	1.65154e-06	-3.25611	2.54098e-11	-0.428763	0.309736	88.5707	100.368	112.93	57.2923	48.2496	52.9854	10.5206	9.84853	6.04875	8	8.87392	11.0845
B1812_00900	hydrogenase maturation protein hypX/hoxX	0.242414	0.400073	-0.414444	0.110383	-0.245187	0.47157	7.51076	11.8671	7.23011	12.4705	10.9491	12.1347	5.37061	4.83624	5.88329	5.34	5.97383	9.03287
B1812_08925	hydrogenase maturation protein(carbamoyltransferase) hypF	-0.862919	0.000536388	-5.70384	1.63032e-10	0.209593	0.818673	28.8811	42.1404	46.216	27.4275	23.2615	23.2498	0.521269	0.667847	0.517648	0.39	1.29532	2.08191
B1812_13050	hydrogenase nickel incorporation protein HypB	0.115025	0.496225	-1.24265	5.00128e-09	0.178635	0.301932	75.8163	71.3226	75.4357	90.2687	99.3082	92.3076	26.042	26.008	26.322	42.41	42.3331	44.3695
B1812_08905	hydrogenase nickel incorporation protein HypB	-0.792138	0.000130297	-3.15323	5.93247e-12	0.408699	0.207645	59.1946	83.47	75.0689	50.8817	49.0662	45.0901	7.38276	6.84121	5.83011	11.74	13.7026	13.3594
B1812_12765	hydrolase	-0.555926	0.000921666	-1.87856	3.16632e-11	-0.0349259	0.887353	67.1911	62.2688	75.5808	54.3108	54.1193	53.9564	17.9228	14.1198	14.7614	23.21	20.0817	22.3532
B1812_11950	hydrolase	-0.181446	0.657525	-0.170564	0.608717	0.0934129	0.837867	20.7793	10.6259	13.0534	16.3426	17.6968	11.3186	13.0548	7.68089	12.9621	19.4	16.2914	14.3492
B1812_05055	hydrolase	0.246642	0.421231	-2.46613	8.40828e-06	0.400494	0.540439	16.6002	25.7123	22.4399	34.0234	24.5743	29.4079	2.29946	3.66599	3.01094	6.37	10.3954	2.90534
B1812_03815	hydrolase	0.780634	0.0998284	-0.0459708	0.92898	-0.338812	0.612516	3.1249	3.69097	8.89662	8.90086	8.49135	10.9297	2.28769	5.00756	3.73116	6.34	2.931	3.61448
B1812_17510	hydroxy pyruvate reductase/glycerate dehydrogenase hprA	0.0397277	0.835692	0.962943	7.4536e-08	0.15031	0.317378	270.63	269.424	271.399	310.385	337.939	327.445	476.91	441.844	405.794	668.36	737.084	727.721
B1812_11170	hydroxyacid dehydrogenase	-0.683582	0.00022543	1.14686	1.98517e-08	-1.18283	5.7909e-08	117.907	124.564	99.8507	80.6309	85.8293	81.6178	234.616	201.267	196.692	133.13	139.277	131.311
B1812_03385	hydroxyacid dehydrogenase	0.382926	0.308472	0.337891	0.303106	0.332493	0.363157	5.85168	2.84966	7.78388	7.73456	6.60118	9.70536	5.08613	6.91059	4.39867	10.59	9.97323	9.36211
B1812_17435	hydroxyacylglutathione hydrolase	-0.331235	0.247262	0.863697	0.000294246	-1.30317	2.05575e-05	33.1181	21.6069	21.1661	27.7697	23.6865	18.7977	28.2131	46.8099	40.2131	20.59	24.0757	22.6606
B1812_09650	hydroxylamine reductase	5.73683	2.46581e-10	-1.10514	0.08334	1.24477	0.0873892	6.84521	52.3156	7.37922	875.029	728.016	915.414	4.0608	5.53669	5.84127	19.63	16.0234	18.0248
B1812_05030	hydroxymethylbilane synthase	0.164032	0.619445	0.414101	0.0984175	0.0227807	0.950867	10.4328	9.19434	11.9358	13.4592	14.5717	13.091	9.52484	13.3149	11.9966	23.12	11.6622	18.4758
B1812_16400	hydroxymethylglutaryl-CoA lyase	-0.0320072	0.94125	-2.6678	3.81855e-05	0.596531	0.445677	7.24958	9.2818	14.9953	13.072	12.6548	8.54327	1.76492	1.87986	0.483957	3.81	2.72985	1.85679
B1812_14265	hypothetical protein	-0.326683	0.346717	-2.65147	3.2067e-10	-1.21692	7.17722e-05	40548.3	43262.9	62124	45599.7	42725	45408.2	3837.55	10804.1	6256.95	4614.39	3882.6	3508.3
B1812_06490	hypothetical protein	0.0540637	0.827924	-8.20734	4.31336e-13	4.05826	5.66448e-07	31083.5	19725.2	34328.6	34504.3	37090.5	29358.6	63.3085	133.893	34.4679	1869.65	1986.98	1784.72
B1812_17450	hypothetical protein	-0.769499	6.88901e-05	-1.90327	2.56022e-12	-1.72702	3.96805e-11	21179	18213.7	25951.6	14391.8	14742.6	15213.6	5283.03	4524.2	4659.32	2094.47	2096.92	2145.23
B1812_18670	hypothetical protein	-0.420268	0.0865272	1.50403	9.28118e-08	-0.794163	0.00105387	21159.9	17837.9	17448.6	15843.7	17339.1	15964.8	48322.7	39788.1	45456.1	38872.6	25992.8	50928.1
B1812_14765	hypothetical protein	-0.25643	0.299563	1.52559	3.59854e-08	-0.807913	0.000586816	17146.6	11937.1	16474.5	14857.2	15080.7	14078.3	38778	31361.3	38446.5	31357.1	22057.2	38691.1
B1812_19970	hypothetical protein	-0.308123	0.401045	1.49331	1.3566e-05	-1.60879	1.41222e-05	13200.9	19040.3	14555.3	13781.3	14288.7	15684.4	19756.7	66781.9	36622.4	19121.8	18763.2	14425.4
B1812_15810	hypothetical protein	-0.016019	0.960872	-0.450815	0.0278029	-1.53644	1.51665e-07	12732	9552.76	11068.4	13554.8	12780.3	11989.7	5143.52	7672.71	7816.7	4319.96	2433.39	3669.6
B1812_02825	hypothetical protein	0.0599531	0.824379	-0.152992	0.406448	-0.539669	0.00846596	10671.7	13085.6	12205.1	14026.8	13985.1	15753.9	8740.12	7607.72	10899.1	8596.23	11204.4	7519.7
B1812_18815	hypothetical protein	-0.20276	0.450612	-1.229	1.25143e-06	-1.69754	2.00142e-08	10367.9	14474.2	11624.2	11907.8	12010.8	12817.8	3033.71	5386.65	4869.43	2266.29	1837.99	1707.51
B1812_19475	hypothetical protein	-1.20805	0.000245058	-2.92529	9.27349e-11	-0.803386	0.0125414	7699.81	5471.4	6184.72	3234.37	3149.41	3300.58	361.563	1221.07	736.964	644.07	612.578	497.005
B1812_20480	hypothetical protein	-0.759557	0.000169481	-8.98968	9.96948e-18	-1.25921	0.0283975	6922.06	8656.86	7333.01	5544.4	5297.72	4937.68	8.37772	14.2541	13.4851	5.53	12.1989	5.06032
B1812_07010	hypothetical protein	-0.149755	0.608343	-0.675141	0.00244783	-0.580828	0.0134314	6546.25	6428.6	6561.41	6462.13	6626.04	7544.4	2248.12	4919.59	3580.39	3690.72	3806.66	2579.38
B1812_12240	hypothetical protein	-1.26109	1.20535e-06	-5.32326	2.50104e-15	3.15491	2.1557e-10	5987.07	4115.44	6804.17	2627.65	2786.79	2649.41	62.1275	140.697	149.253	1480.47	1628.85	1363.1
B1812_18405	hypothetical protein	0.405665	0.0476566	0.90136	1.0998e-05	-0.513458	0.00788192	5207.99	7087.23	6655.21	9109.85	9848.97	10200.3	9941.1	9312.47	10118.4	8329.7	11994.3	9876.41
B1812_15470	hypothetical protein	0.0860402	0.714318	-1.42988	3.69232e-09	-0.941916	6.88079e-06	4822.17	4383.55	3471.8	5588.9	4850.51	5166.26	1121.07	1542.23	1265.12	1131.64	952.618	876.016
B1812_00600	hypothetical protein	-0.0177455	0.939142	-0.223488	0.124151	-0.289168	0.0721009	4656.58	4683.91	4114.99	5087.06	5352.92	5076.7	2713.28	3803.9	3199.12	3808.72	3747.02	3874.78
B1812_05710	hypothetical protein	-0.240774	0.205067	1.99177	6.13613e-12	-1.98186	3.71354e-11	4281.43	4058.68	3926.29	3807.48	4001.18	4334.27	15391.2	11535.3	14065.5	4989.13	5323.26	4693.17
B1812_14295	hypothetical protein	-0.403628	0.0995439	-1.12081	4.68291e-06	-0.343664	0.115744	4143.5	6527.2	4066.42	4498.1	4302.57	3937.57	1615.6	1750.22	2217.26	2306.06	1846.94	2207.17
B1812_14315	hypothetical protein	-0.170483	0.503572	1.09798	3.25647e-06	-1.81242	5.41908e-09	3803.68	4451.43	4718.3	3834.29	4630.34	5047.68	5723.4	9182.12	8746.73	3097.16	3947.32	2648
B1812_00480	hypothetical protein	-0.0858281	0.818848	1.07805	0.000165978	-1.64136	2.60441e-06	3750.1	2418.27	2921.14	3296.61	3360.89	3191.02	3302.48	9688.5	4563.82	2821.39	2314.57	2241.72
B1812_16610	hypothetical protein	-1.05061	2.06966e-05	-8.63607	8.55366e-18	0.421301	0.317731	3578.44	5863.63	4155.79	2626.51	2524.94	2374.33	8.7515	9.14529	9.37409	22.73	15.1446	16.131
B1812_14195	hypothetical protein	-0.57345	0.00824513	-0.915526	2.1193e-05	-0.873742	0.000163758	3255.95	2211.39	1909.89	1845.3	1785.52	2019.69	1073.02	1057.78	1050.33	951.43	677.312	917.485
B1812_06375	hypothetical protein	-1.03572	0.000373863	-3.8219	1.99071e-13	0.983808	0.000797127	2954.26	2699.31	2336.12	1511.15	1712.15	1333.58	91.5873	212.045	184.198	381.61	606.895	392.97
B1812_09550	hypothetical protein	-0.336428	0.073615	0.649139	0.000216072	-1.18346	2.14863e-07	2931.85	2734.94	2768.65	2464.42	2651.88	2695.05	3953.57	3065.39	4113.76	2179.34	2664.41	2250.45
B1812_10475	hypothetical protein	-0.898358	0.00011438	0.410732	0.0234135	-1.80299	1.58595e-09	2713.64	2347.32	1655.96	1389.73	1375.98	1358	2609.49	2256.47	2446.87	975.49	1172.54	910.249
B1812_16190	hypothetical protein	-1.1918	1.01738e-06	-3.29105	3.26487e-15	2.65295	9.12213e-13	2649.78	1732.92	2605.8	1116.8	1314.75	1088.34	215.007	213.338	161.573	1911.71	1589.49	1863.38
B1812_11590	hypothetical protein	-0.427024	0.0172325	1.47611	6.5901e-10	-1.84563	6.29529e-11	2574.35	2333.4	2671.44	2118.75	2176.56	2286.79	6540.38	5010.14	6137.21	2380.8	2614.69	2139.87
B1812_19290	hypothetical protein	-0.269252	0.319671	0.686985	0.00223273	-0.395594	0.0957697	2573.15	2285	2041.44	2519.23	1986.99	2186.2	3194.3	2569.83	3551	2446.73	4794.12	3344.3
B1812_19920	hypothetical protein	-0.306447	0.0742959	-5.84355	1.70037e-19	0.0217166	0.939097	2570.16	2597.47	2810.17	2563.85	2380.51	2597.88	43.3464	38.8953	34.0871	48.41	70.0645	54.5056
B1812_03930	hypothetical protein	-0.570391	0.00142458	-2.28229	4.50534e-13	-0.96462	2.19714e-05	2419.51	2112.78	2301.54	1696.13	1699.31	1989.84	350.949	471.908	352.226	247.86	335.028	296.668
B1812_14305	hypothetical protein	-0.366656	0.0252605	-0.00860593	0.951531	-1.57774	3.18003e-10	2355.91	1833.16	2218.91	1913.55	1859.44	2005.02	1517.9	2046.06	1764.78	891.71	801.689	882.486
B1812_16600	hypothetical protein	-1.34261	8.22412e-09	-7.09546	1.40646e-16	-0.220924	0.65419	2352.21	2226.38	2529.12	1163.45	1109.46	1004.58	11.2455	16.7278	13.5311	15.61	12.8792	26.7527
B1812_08330	hypothetical protein	-0.486148	0.0567489	-0.241212	0.254522	-0.690734	0.0037599	2317.83	2175.24	1220.34	1791.01	1443.86	1381.04	1275.64	1289.99	1318.08	1078.65	1408.18	1041.03
B1812_03600	hypothetical protein	0.353497	0.077418	0.773414	5.47274e-05	-1.04068	3.65834e-06	2299.74	3171.52	2687.93	4168.9	3787.65	4141.12	3600.28	4415.04	3599.22	3010.62	2202.58	3035.2
B1812_11595	hypothetical protein	-0.456321	0.0296506	2.08552	3.00294e-11	-1.86014	1.37239e-09	2224.35	2517.89	1946.41	1781.3	1829.98	2069.3	9462.32	6644.21	7715.6	2862.4	3602.05	3024.19
B1812_06140	hypothetical protein	-1.46221	1.21565e-07	-3.71361	1.52342e-14	0.353664	0.161688	2092	2157.41	1406.24	763.75	738.558	857.961	95.4212	146.627	111.649	237.74	216.732	200.473
B1812_02830	hypothetical protein	0.16666	0.494251	-0.760912	0.000153013	-1.32128	2.53131e-07	2079.93	2474.52	3384.97	3268.8	3305.34	3655.09	1462.57	1024.56	1396.43	780.17	765.845	688.543
B1812_18825	hypothetical protein	0.136242	0.56021	-0.382461	0.0255661	-0.302264	0.106394	2043.6	3071.35	2388.55	3295.55	2986.68	3241.93	1504.06	1482.92	1777.14	2056.08	1799.02	1754.62
B1812_04710	hypothetical protein	0.243271	0.149616	-3.92516	1.28372e-16	0.0580783	0.813316	2041.55	1488.96	1730.5	2359.59	2348.02	2510.26	82.9355	103.713	98.1002	160	127.361	145.654
B1812_10370	hypothetical protein	-0.734608	0.000125851	-0.0919282	0.535992	-1.38777	6.79229e-09	1927.69	1895.45	1651.11	1227.07	1220.6	1395.63	1210.9	1632.68	1470.17	820.33	854.369	707.73
B1812_11250	hypothetical protein	0.202261	0.348214	-1.74146	1.13948e-08	0.00339082	0.991706	1890.13	1894.69	2080.56	2924.58	2456.93	2517.23	359.108	657.831	458.689	928.33	534.427	698.108
B1812_18415	hypothetical protein	-1.13597	0.000172317	-4.36793	7.63457e-14	-1.70092	0.000111758	1809.76	3905.76	3090.71	1449.56	1580.04	1448.6	78.826	136.629	127.78	38.93	62.9335	52.8264
B1812_21220	hypothetical protein	-0.795636	0.000788786	-3.53945	4.81371e-15	-1.80637	1.71019e-08	1773.64	2040.76	1587.31	1105.96	1237.79	1282.67	151.216	105.395	134.651	43.85	68.816	50.8344
B1812_17985	hypothetical protein	0.297758	0.0493983	-0.152661	0.224875	-0.0192248	0.912437	1745.12	1603.12	1909.58	2497.14	2489.72	2550.33	1170.45	1405.02	1378.38	1973.24	1886.62	1796.05
B1812_02880	hypothetical protein	0.556325	0.00823086	3.07434	2.07316e-14	-1.02057	1.37136e-05	1737.97	1062.14	1655.11	2334.27	2444.62	2709.8	11522.9	8560.87	10736.7	7926.95	7413.25	6644.71
B1812_04715	hypothetical protein	0.00906281	0.966029	-4.6959	8.58896e-16	-0.078567	0.83124	1689.45	1426.75	1352.38	1765.13	1713.07	1753.89	37.8433	46.596	56.8688	58.62	72.686	64.6467
B1812_13440	hypothetical protein	-0.310035	0.0964152	-4.5915	4.12536e-13	0.349112	0.423383	1687.44	2046.08	2056.62	1688.21	1892.93	1859.49	53.2167	103.381	45.5274	161.01	102.042	103.57
B1812_05475	hypothetical protein	-0.355479	0.0716402	0.675964	0.000228116	-0.893277	2.33102e-05	1556.53	2057.48	1460.47	1356.92	1578.54	1666.47	2223.98	2225.03	2251.22	1736.4	1975.28	1553.4
B1812_10930	hypothetical protein	-0.256963	0.122344	-1.40054	3.52885e-10	0.378073	0.0144959	1544.15	1259.08	1530.83	1391.46	1536.52	1302.55	444.7	485.397	435.496	979.02	758.929	853.251
B1812_16595	hypothetical protein	-1.46872	6.91315e-08	-6.61659	7.44923e-15	-0.562038	0.327989	1542.99	1633.14	1516.9	704.273	677.265	603.481	13.548	9.85984	16.3733	20.87	4.60287	19.0821
B1812_21355	hypothetical protein	-0.476508	0.0252605	-0.31078	0.0781879	-0.401976	0.0392909	1533.17	2277.44	1890.98	1543.08	1533.05	1662.49	1018.38	1357.42	1469.83	1417.12	1533.62	1240.85
B1812_17590	hypothetical protein	-0.466369	0.0342859	2.45555	4.37782e-12	-1.20048	3.39917e-06	1531.6	1484.54	1125.97	1057.39	1177.61	1244.12	8212.41	5388.08	5542.22	3819.54	3914.16	4162.15
B1812_10085	hypothetical protein	0.238096	0.64783	0.682964	0.069484	-0.667177	0.11757	1502.03	2252.75	961.737	4022.38	1574.18	1339.42	1404.76	2126.58	2602.07	1333.15	2795.23	1617.12
B1812_05715	hypothetical protein	0.297417	0.112246	1.43201	1.87912e-09	-0.074681	0.70283	1475.55	1939.53	1554.55	2307.46	2467.08	2325.67	4081.89	3507.61	3568.03	5186.05	4798.33	5399.36
B1812_20095	hypothetical protein	-0.524823	0.0834119	-2.29623	2.69897e-09	1.98837	1.32392e-07	1447.69	1690.33	1674.38	1275.86	1306.73	1321.29	254.144	231.602	342.758	962.45	2508.6	1600.08
B1812_19610	hypothetical protein	-0.371932	0.0820908	1.53939	6.60949e-09	-1.63901	1.0922e-08	1426.81	1481.19	1603.06	1248.44	1351.18	1481.24	3718.53	3009.84	4336.58	1593.34	2169.36	1427.33
B1812_06535	hypothetical protein	-0.578699	0.00325222	-8.08663	9.66514e-21	5.30921	1.44316e-16	1414.8	1182.58	1059.34	951.903	900.808	989.302	4.51158	3.0749	3.73451	196.47	224.756	222.15
B1812_18790	hypothetical protein	0.329592	0.231321	1.68536	5.05184e-08	-0.933659	0.000460423	1403.76	2494.27	1532.65	2429.72	2661.71	2643.4	5017.16	4008.29	5196.91	3097.19	4600.49	3230.67
B1812_11520	hypothetical protein	-0.0489622	0.81639	-3.02018	2.92522e-15	-1.45608	1.96896e-07	1384.92	1363.92	1372.51	1679.55	1362.95	1634.11	111.771	161.343	151.907	78.25	67.8924	77.5212
B1812_00370	hypothetical protein	-0.234424	0.16743	0.0991958	0.480462	-0.980709	6.36299e-07	1344.17	1060.19	1114.11	1061.46	1149.35	1275	920.961	1126.87	1095.98	777.35	778.071	749.603
B1812_12080	hypothetical protein	-0.329925	0.046642	-0.568187	0.000205769	-0.230125	0.129317	1325.86	1247.83	1124.29	1093.37	1117.55	1223.29	698.689	670.685	709.72	801.21	908.943	867.854
B1812_12145	hypothetical protein	-1.04914	0.000326015	-1.29382	4.86242e-06	0.80099	0.0024843	1306.98	1125.64	1142.99	619.975	727.804	670.733	443.456	307.704	489.748	674.16	1354.72	1180.42
B1812_17255	hypothetical protein	-0.0781199	0.70383	2.26572	1.86072e-13	-0.342105	0.0401397	1301.04	1104.05	1168	1243.19	1359.11	1347.81	3887.49	5722.79	4918.72	5489.13	5146.35	5804.9
B1812_02875	hypothetical protein	0.0851472	0.703087	2.96497	7.44923e-15	-0.845635	4.55498e-05	1293.61	894.083	1003.17	1344.19	1285.79	1276.29	8005.42	6045.06	6621.34	5098.61	6104.7	5452.04
B1812_10985	hypothetical protein	-0.180752	0.323047	-0.0912475	0.526935	-1.17463	4.52637e-08	1260.04	1295.52	1335.85	1351.22	1324.74	1337.84	875.563	1008.56	1194.16	714.67	621.485	632.099
B1812_06825	hypothetical protein	-0.620866	0.00148453	0.543109	0.00127816	-0.794577	5.32285e-05	1257.16	1185.1	976.239	775.834	943.06	872.366	1217.35	1495.42	1442.89	1090.65	1344.77	1051.06
B1812_21215	hypothetical protein	-0.140178	0.422227	1.03955	3.76631e-08	0.474827	0.00256559	1256.53	1063.06	1127.43	1170.62	1189.82	1288.55	1996.98	1849.04	2063.52	3892.29	4213.92	3827.08
B1812_09420	hypothetical protein	0.640348	0.0164955	0.289218	0.202644	-0.328128	0.209988	1218.03	1324.54	1019.49	2560.69	1947.7	1993.9	1083.41	1065.04	1511.65	954.02	1908.68	1502.55
B1812_15800	hypothetical protein	-0.0151211	0.953476	-1.40105	1.27978e-08	0.327493	0.0868966	1215.24	956.525	956.577	1215.42	1111.67	1272.36	332.896	326.031	323.566	653.94	451.987	720.584
B1812_17815	hypothetical protein	-0.0811975	0.673111	2.13978	2.38526e-13	-0.886262	3.83956e-06	1206.87	1214.81	1153.59	1294.71	1309.71	1346.09	3701.3	4591.75	4986.09	3554.8	3487.61	3312.21
B1812_11475	hypothetical protein	-0.0908151	0.610055	-0.19719	0.128447	0.00490261	0.977922	1121.9	1030.71	1071.28	1207.47	1155.05	1174.5	731.741	758.589	862.346	1166.25	1230.44	1034.74
B1812_16195	hypothetical protein	-0.466807	0.0394441	-0.970754	1.94e-05	0.470686	0.0283975	1119.33	773.521	1144.08	1002.16	827.079	722.178	405.783	338.262	558.734	863.33	954.433	759.024
B1812_20110	hypothetical protein	-0.658786	0.00036546	-1.71661	1.76066e-11	1.92246	1.32435e-11	1098.49	857.622	1237.03	729.583	848.044	763.868	279.604	270.266	252.912	1365.35	1491.96	1567.19
B1812_08780	hypothetical protein	-0.34175	0.0425099	-0.4787	0.00142529	0.0690452	0.690438	1092.51	1078.44	1179.4	1021.78	1038.3	1028.19	551.782	824.696	656.747	1009.59	1070.75	981.24
B1812_06495	hypothetical protein	-0.229291	0.164242	-7.80699	3.8507e-18	3.9931	3.24201e-12	1088.43	961.678	1078.93	1085.57	999.86	1031.41	3.71924	4.95085	2.8032	97.74	81.7876	90.3284
B1812_20535	hypothetical protein	-0.446474	0.0100345	-0.478881	0.00157341	-0.516584	0.00144294	1085.87	1135.18	949.198	907.208	815.974	997.406	610.209	629.891	656.393	624.85	685.823	616.503
B1812_08295	hypothetical protein	0.351021	0.0205095	1.11793	3.62165e-09	-0.637302	5.60897e-05	1069.4	817.697	982.884	1475.02	1377.23	1401.36	1693.99	1756.77	1721.84	1619.34	1602.55	1608.79
B1812_17685	hypothetical protein	-0.429642	0.0319401	0.596757	0.000976901	-0.770306	0.000156207	1044.06	1208.75	999.109	954.884	881.819	980.091	1503.87	1132.23	1493.07	1134.61	1321.21	1050.77
B1812_17690	hypothetical protein	-0.824314	6.21568e-05	-2.14879	4.62258e-12	-0.308592	0.119348	1004.5	1011.62	784.066	615.257	604.386	615.855	139.719	198.705	186.71	204.5	224.136	186.247
B1812_13570	hypothetical protein	0.0544987	0.824372	-3.3244	6.75071e-12	0.52211	0.119894	972.224	1120	988.89	1390.19	1025.39	1349.83	87.7843	118.253	56.3504	189.53	141.206	207.135
B1812_04655	hypothetical protein	0.462044	0.0212903	-0.946356	4.49044e-06	-1.23127	6.35569e-07	968.098	1417.74	1456.59	2146.3	1855.52	2101.7	459.127	638.9	552.877	344.08	349.372	320.504
B1812_06245	hypothetical protein	-0.239438	0.168289	0.831634	2.79406e-06	-1.11904	1.32392e-07	967.581	819.964	1073.86	894.433	982.988	940.536	1202.08	1607.5	1452.1	1077.69	925.904	839.771
B1812_07515	hypothetical protein	0.156615	0.532495	1.15017	1.12181e-06	-0.567613	0.0067635	956.439	730.098	1010.29	1114.66	1180.08	1189.5	1550.5	1730.33	1681.6	1883.2	1121.62	2012.45
B1812_14200	hypothetical protein	-1.03424	4.02884e-05	-1.52136	4.89376e-08	-0.565258	0.0233615	950.879	734.95	552.497	399.706	462.414	387.384	211.256	199.831	225.06	220.36	170.386	238.552
B1812_04130	hypothetical protein	-0.383588	0.0526922	-1.19103	1.00975e-06	-0.684065	0.00686732	936.559	909.934	943.242	837.269	831.771	828.224	227.925	474.617	338.451	339.91	289.322	288.593
B1812_20485	hypothetical protein	-0.365809	0.0850183	-6.66615	2.80967e-10	-1.01716	0.371412	936.398	732.384	829.801	957.729	689.023	643.443	5.92897	2.34689	11.6798	13.89	0	3.14905
B1812_21395	hypothetical protein	0.11572	0.57225	-0.710109	8.93108e-05	-0.137916	0.480821	925.664	835.606	1162.4	1125.48	1268.89	1279.45	448.815	575.469	456.802	780.74	583.127	598.656
B1812_16795	hypothetical protein	-0.576359	0.00843788	0.161797	0.36848	-0.702087	0.00130846	922.014	701.746	754.77	577.398	559.724	734.067	570.262	997.711	688.46	695	626.921	652.225
B1812_09240	hypothetical protein	-0.848687	4.80105e-05	-4.06621	5.21228e-15	-0.292442	0.333005	900.322	629.421	689.938	452.351	482.978	488.369	45.6665	41.5187	25.3677	38.65	45.5827	45.1498
B1812_19050	hypothetical protein	-0.133121	0.741116	-0.0300522	0.924729	0.085559	0.83823	870.518	510.325	1157.54	1022.96	752.293	824.62	691.637	709.895	581.773	757.03	1561.69	911.171
B1812_10770	hypothetical protein	0.439857	0.0484224	-0.0269763	0.890366	-0.119636	0.596979	865.986	1386.59	1364.61	1801.09	1918.63	1894.11	854.864	1040.05	1015.21	1582.37	1075.91	1269.97
B1812_01715	hypothetical protein	-0.538738	0.00545626	-0.310149	0.0498369	0.302691	0.08361	857.611	727.415	660.249	586.395	595.226	613.705	582.991	420.08	512.731	846.97	937.363	911.763
B1812_09415	hypothetical protein	0.526605	0.0182352	0.239802	0.206389	-0.0150625	0.957073	828.963	801.474	597.34	1470.36	1076.03	1201	645.769	807.614	726.941	1296.31	812.514	1073.35
B1812_04725	hypothetical protein	0.0162383	0.949753	-1.08919	7.05543e-07	-1.00983	1.18921e-05	807.132	1200.57	1273.58	1300.63	1239.5	1268.08	386.247	493.326	390.734	324.82	273.158	315.568
B1812_01515	hypothetical protein	0.0163206	0.966306	1.17362	4.33852e-05	-1.61116	2.60878e-06	787.363	819.949	859.883	912.066	862.541	1166.59	924.405	2329.87	1729.27	626.72	997.263	640.246
B1812_09335	hypothetical protein	0.18547	0.587286	0.347093	0.166407	-0.806282	0.00613717	771.028	688.406	704.863	1517.21	845.293	683.701	866.408	698.533	747.108	427.33	816.014	748.572
B1812_18705	hypothetical protein	0.0819348	0.747372	-0.906487	1.68835e-05	0.926151	3.60728e-05	745.871	979.255	780.434	1056.54	1045.07	981.059	372.369	334.097	406.675	900.62	1337.55	884.145
B1812_07150	hypothetical protein	-0.711398	0.000257069	-1.93577	1.1536e-11	-0.21381	0.250881	744.058	786.375	695.227	523.015	602.363	469.689	135.867	168.404	182.615	191.19	213.949	203.394
B1812_07615	hypothetical protein	0.047376	0.828741	-2.42241	4.73723e-12	0.613678	0.00698379	741.646	792.674	968.566	1081.22	874.506	1060.96	101.163	155.149	130.112	330.36	282.226	248.917
B1812_04850	hypothetical protein	-0.421037	0.0154061	-2.6572	8.60185e-14	0.508109	0.00906972	737.858	623.608	579.668	554.211	629.255	508.475	76.1736	83.9492	94.9817	173.75	172.782	181.441
B1812_15080	hypothetical protein	-0.224218	0.295614	2.21373	5.63786e-12	-1.02	9.17207e-06	733.059	612.258	555.095	615.57	624.982	647.629	3058.46	1989.15	2371.86	1728.21	1967.06	1567.47
B1812_05485	hypothetical protein	-0.251648	0.120251	-0.624535	5.12159e-05	-0.0385059	0.82897	731.273	640.734	590.924	689.721	607.515	625.013	341.549	392.576	327.943	519.83	479.84	499.619
B1812_10535	hypothetical protein	-0.318165	0.160693	-0.0749374	0.700987	-0.0824162	0.735144	720.312	881.058	630.082	692.597	652.657	726.255	498.651	726.769	538.578	711.46	1023.36	706.56
B1812_20025	hypothetical protein	0.854422	0.00117012	0.933477	0.00011071	-1.20906	1.9482e-05	688.564	733.227	763.463	1499.83	1410.78	1719.43	794.558	1239.95	1566.74	653.01	980.419	605.066
B1812_00805	hypothetical protein	-0.645252	0.0266269	-2.7785	1.69706e-10	-0.215484	0.514075	680.715	1191.12	549.535	549.819	585.309	579.426	70.7077	110.222	99.8841	111.53	151.66	92.5742
B1812_13275	hypothetical protein	0.484446	0.0036466	0.015756	0.910669	-0.0241464	0.894226	679.412	701.795	884.171	1299.27	1146.43	1240.57	640.025	615.911	645.671	944.95	893.423	880.104
B1812_06830	hypothetical protein	-0.030853	0.899679	-0.5223	0.002741	-0.940577	2.8973e-05	677.438	675.547	576.183	742.971	746.587	711.825	290.068	497.567	353.041	290.27	288.714	266.829
B1812_09425	hypothetical protein	0.345045	0.203666	1.35921	1.05329e-06	-1.18817	2.4089e-05	675.26	702.527	786.638	1091.38	1057.27	1056.24	995.429	2510.08	1456.36	1062.5	917.663	973.038
B1812_14550	hypothetical protein	0.299251	0.526857	0.871791	0.0149989	-3.10407	3.31657e-06	670.318	328.954	136.751	465.045	486.949	412.279	483.356	451.264	516.68	92.8	77.5883	71.3819
B1812_03325	hypothetical protein	-0.529345	0.00545626	-2.25327	3.40051e-11	-0.125687	0.647585	666.429	597.029	515.039	468.379	435.767	534.375	102.723	97.6536	108.525	173.06	112.825	128.856
B1812_06520	hypothetical protein	-0.306008	0.109784	-6.83029	9.0107e-20	4.38672	2.10443e-15	664.661	669.165	578.781	628.191	576.22	601.338	3.81526	6.1108	4.10563	131.3	163.572	133.125
B1812_17250	hypothetical protein	0.25319	0.338702	0.142917	0.513945	-0.134643	0.613584	664.225	406.56	698.005	844.713	737.409	830.148	501.162	677.307	434.78	824.67	512.401	818.746
B1812_13430	hypothetical protein	0.342767	0.0823676	1.80164	1.0031e-10	-0.13327	0.503893	662.244	807.443	946.444	1096.94	1169.2	1288.21	2064.19	2392.98	2544.44	2783.91	3750.64	2791.34
B1812_00625	hypothetical protein	-1.16562	2.26218e-06	-1.31479	1.09487e-07	-0.869451	0.000537968	662.237	416.508	593.905	285.505	271.388	299.814	149.64	243.151	164.575	138.75	154.244	145.368
B1812_00280	hypothetical protein	0.464729	0.0469049	-0.451851	0.026342	-1.28748	8.77978e-06	645.536	865.664	679.886	1211.77	1059.56	1240.85	303.914	550.349	505.853	278.7	305.456	210.754
B1812_00655	hypothetical protein	-0.517864	0.00829216	-1.89664	1.80457e-10	-0.105337	0.656488	618.78	530.152	522.662	451.083	490.63	420.895	87.044	142.73	148.497	166.2	158.773	180.304
B1812_05500	hypothetical protein	-0.00630819	0.976017	-0.592354	0.000161032	0.174233	0.273237	615.723	581.983	563.616	697.614	679.816	671.424	328.037	333.169	314.292	555.71	449.012	606.805
B1812_02330	hypothetical protein	-0.641693	0.00545626	-0.514536	0.00896692	-0.522412	0.0177305	592.754	717.194	403.88	422.858	441.761	385.753	306.127	359.691	310.47	303.43	331.265	353.891
B1812_20735	hypothetical protein	-0.75404	0.00117772	-2.63182	1.91653e-11	-0.477806	0.0945432	590.313	531.917	344.327	358.099	322.551	311.019	58.6238	56.5315	78.7165	69.58	64.9694	65.3078
B1812_02350	hypothetical protein	-0.488121	0.00947645	-1.26786	2.27614e-07	0.119922	0.627612	582.109	654.136	519.23	444.618	516.812	494.923	196.167	197.929	208.404	302.02	337.306	316.276
B1812_00675	hypothetical protein	-1.25602	1.72078e-07	-3.03682	7.66541e-14	-0.28214	0.25193	581.139	729.392	705.905	328.968	338.824	314.239	51.6669	78.8142	73.6143	78.59	97.051	69.4967
B1812_20300	hypothetical protein	-0.13464	0.577999	-0.825183	5.12159e-05	-1.39421	1.86092e-07	577.345	884.345	590.865	786.149	664.531	698.822	294.11	301.275	357.243	184.68	168.787	170.967
B1812_00170	hypothetical protein	-0.602629	0.0484224	-0.692592	0.0214786	-0.282962	0.491102	568.358	419.305	435.809	342.449	350.481	400.432	187.788	214.017	337.318	314.73	306.816	242.564
B1812_20115	hypothetical protein	-0.347546	0.0469303	-2.56671	2.56203e-13	1.88154	4.56302e-10	567.071	472.749	469.595	527.076	462.907	399.645	65.6999	65.0394	81.5155	388.53	354.348	393.05
B1812_09235	hypothetical protein	-1.22555	2.25013e-05	-3.11421	5.84599e-09	-0.265195	0.643724	561.943	325.428	484.853	202.672	201.066	277.155	34.7123	65.9114	30.0169	45.77	41.981	70.1486
B1812_12245	hypothetical protein	-0.581717	0.0468328	-0.96527	0.000371385	0.849414	0.0026357	559.367	357.356	684.907	395.842	407.411	403.89	179.431	238.045	249.043	392.03	896.897	546.28
B1812_02470	hypothetical protein	-0.106498	0.619445	0.0968531	0.545391	-5.18396	8.96829e-12	549.787	446.908	591.589	579.858	627.318	511.217	446.49	535.475	432.519	26.13	24.8183	7.95299
B1812_06430	hypothetical protein	-0.450172	0.0164013	-6.90539	1.91001e-13	5.14039	2.60193e-10	548.402	571.881	498.205	421.555	524.51	442.562	6.47083	1.71417	4.08792	188.51	183.012	206.092
B1812_09195	hypothetical protein	-0.436167	0.0240993	-4.29845	2.92081e-12	-0.757987	0.144034	547.165	326.832	499.157	364.111	377.283	421.379	20.3807	21.9463	14.0062	13.47	20.7417	13.8475
B1812_12350	hypothetical protein	-0.151627	0.579865	-0.0427759	0.841952	-1.71097	1.00777e-06	541.311	656.06	626.731	638.202	648.123	622.361	312.122	694.096	519.96	220.1	246.289	186.422
B1812_21020	hypothetical protein	-0.920623	1.52532e-05	-1.1162	9.98939e-08	0.265258	0.120564	537.979	412.19	422.269	263.201	301.234	277.306	199.289	169.069	158.715	279.85	357.131	284.731
B1812_11765	hypothetical protein	-1.32083	5.60555e-06	-2.77579	5.54488e-09	0.404676	0.35153	533.856	347.905	334.134	160.248	205.121	195.295	43.049	45.4231	53.5758	94.86	83.1707	99.3003
B1812_21035	hypothetical protein	0.321238	0.0606635	-1.57897	8.53752e-11	0.313594	0.050473	530.164	608.348	677.029	896.069	812.713	935.596	166.354	179.047	160.134	352.51	268.252	297.238
B1812_00595	hypothetical protein	-0.0584341	0.823368	-0.0680964	0.720294	-1.0732	2.32248e-05	528.51	542.876	519.337	608.561	575.326	601.233	288.306	587.695	433.166	322.34	281.445	270.147
B1812_11310	hypothetical protein	-0.775318	0.000528328	-4.32331	2.31294e-12	-0.880251	0.0870091	526.998	495.186	893.514	456.603	415.262	390.538	17.7802	32.9266	24.9429	21.94	16.5931	20.3606
B1812_02650	hypothetical protein	-1.03333	4.06339e-05	-0.4965	0.0105531	0.6093	0.00537916	525.989	555.013	450.774	282.279	338.077	251.622	313.243	283.289	307.516	767.93	569.67	673.95
B1812_12375	hypothetical protein	-0.773635	0.000157311	0.63044	0.000178461	-0.579413	0.00112475	515.344	578.1	505.01	336.561	344.512	413.822	705.547	699.372	658.741	616.67	648.314	749.474
B1812_00180	hypothetical protein	-0.696853	0.000383383	-0.0431129	0.788056	0.185177	0.295528	514.52	504.759	409.89	342.298	332.567	349.997	394.098	373.879	386.313	705.86	608.878	593.336
B1812_12625	hypothetical protein	-0.46049	0.0191033	1.37235	1.03167e-08	-1.54523	7.08114e-09	513.282	590.115	452.297	406.859	496.547	416.015	1180.45	994.9	1180.21	510.45	632.577	530.081
B1812_19225	hypothetical protein	-0.558884	0.00142458	-0.530206	0.000547759	0.313071	0.0455166	508.028	468.82	422.402	384.021	352.145	371.423	280.629	255.552	271.485	465.34	562.115	437.844
B1812_00275	hypothetical protein	0.859679	0.00608315	-1.14644	0.000294287	-2.35412	1.34982e-05	498.368	1135.85	442.36	1456.5	1183.72	1374.51	230.307	260.855	219.137	64.07	74.3852	61.6584
B1812_10845	hypothetical protein	0.142158	0.421806	-1.27235	1.09149e-08	0.294787	0.101527	497.84	468.241	410.922	614.53	588.335	569.107	147.9	172.953	152.344	304.18	256.681	285.843
B1812_14005	hypothetical protein	0.106511	0.71728	1.88792	1.54115e-09	-0.8948	0.00021593	494.21	747.254	497.088	673.121	644.855	837.737	1846.87	1450.38	2015.93	1183.35	1608.78	1354.09
B1812_08415	hypothetical protein	-0.607069	0.000193219	0.749786	2.09293e-06	-0.754526	6.39652e-06	488.561	420.943	473.833	376.67	348.549	335.264	621.394	649.481	669.847	529.61	586.129	555.821
B1812_03080	hypothetical protein	1.90451	8.79062e-10	-2.44056	1.0988e-09	-0.913168	0.0201766	478.544	502.5	540.696	2075.67	2462.56	2133.31	50.3171	104.074	79.5143	62.76	36.8267	89.14
B1812_20410	hypothetical protein	-0.982114	6.87426e-07	-2.46084	1.11597e-13	-0.42225	0.0355261	475.362	520.904	458.576	296.853	272.651	290.205	74.019	76.2088	69.4448	80.35	75.4433	82.3271
B1812_16565	hypothetical protein	-1.65406	1.57314e-10	-5.6713	7.08678e-16	0.24837	0.525003	473.255	496.55	564.642	196.271	203.703	169.455	7.54989	9.00958	7.68457	15.69	12.2417	14.5849
B1812_04660	hypothetical protein	-0.303776	0.26639	1.27174	1.75661e-06	-0.255339	0.281388	472.05	391.474	304.926	393.04	293.541	418.4	579.065	777.313	1028.47	1007.61	1032.1	807.677
B1812_06440	hypothetical protein	-0.438753	0.0659181	-1.41879	4.68075e-07	1.68033	1.51665e-07	461.91	356.841	603.947	400.374	395.259	403.414	102.413	153.775	185.743	569.83	862.196	625.481
B1812_06435	hypothetical protein	-0.777208	0.000310915	-5.02947	3.45401e-15	3.63638	8.96829e-12	461.196	306.583	532.124	282.992	318.439	264.482	14.498	9.25115	9.50542	208.29	177.654	200.15
B1812_07775	hypothetical protein	-0.374287	0.0606494	1.0278	9.53827e-07	-0.347825	0.0564909	459.367	489.339	540.617	469.628	443.603	426.349	661.691	1160.59	779.035	958.2	1023.1	911.239
B1812_15770	hypothetical protein	0.329753	0.148399	-1.4482	1.93612e-07	-0.24098	0.351418	452.42	769.544	639.334	889.749	895.874	882.389	152.776	225.871	178.386	274.06	193.753	218.687
B1812_05845	hypothetical protein	-0.282427	0.370779	0.615893	0.0120652	-1.16003	0.000260928	451.854	414.429	403.963	389.628	442.445	388.58	306.496	827.82	587.278	369.14	316.605	371.755
B1812_11485	hypothetical protein	1.32956	2.35343e-05	2.21611	8.95472e-10	-0.158336	0.562073	441.798	768.753	385.28	1322.13	1450.33	1717.74	2505.02	1772.97	1710.59	2371.78	2765.77	2557.7
B1812_20415	hypothetical protein	-0.553744	0.00354041	1.35909	4.98801e-09	-1.08403	8.73662e-07	436.068	318.883	342.603	281.302	304.42	280.188	870.192	648.47	826.84	528.77	566.496	502.945
B1812_02010	hypothetical protein	0.112945	0.65714	-1.02452	6.37343e-06	-0.740068	0.00106699	434.675	590.705	651.67	744.587	670.113	678.669	178.119	219.056	294.735	220.25	182.66	188.554
B1812_05160	hypothetical protein	0.0578937	0.823368	-0.638446	0.00174505	-0.520001	0.0257385	433.161	341.406	385.608	476.526	395.616	548.524	154.15	264.579	208.374	247.27	167.15	219.431
B1812_13380	hypothetical protein	-0.0394154	0.885992	-0.243073	0.207141	-0.725881	0.0030775	430.871	452.48	471.469	471.757	502.069	570.275	235.884	408.075	320.412	328.68	209.757	311.96
B1812_06550	hypothetical protein	-0.987593	0.000131075	-7.82092	4.30993e-09	4.17674	0.000271878	427.929	257.378	304.96	185.595	158.606	239.937	0	0	0	39.22	25.4954	26.742
B1812_20540	hypothetical protein	0.300389	0.104034	-1.91829	8.33534e-11	0.720751	0.000697967	423.948	347.089	546.266	675.767	548.858	647.032	78.0247	115.316	92.9477	237.77	222.698	224.243
B1812_05575	hypothetical protein	0.618617	0.00189457	1.31959	1.2693e-08	-0.806565	5.68821e-05	422.996	286.302	458.378	726.853	682.79	649.65	701.954	800.443	900.095	709.73	581.055	702.838
B1812_06515	hypothetical protein	-0.760652	0.0104293	-2.79896	4.47322e-09	2.08052	2.67531e-06	419.447	319.371	511.295	312.572	298.181	240.515	25.6626	65.9983	62.1346	209.46	439.317	301.155
B1812_11480	hypothetical protein	1.17571	0.000142122	1.73595	8.25573e-08	0.0160418	0.961848	416.043	668.352	278.949	1104.66	1063.33	1211.14	1366.19	1090.19	1119.32	1789.37	1584.02	1864.36
B1812_04000	hypothetical protein	-0.336521	0.0615611	0.752377	2.19129e-05	-1.7013	3.14713e-10	413.321	289.182	282.882	307.387	273.807	318.093	422.8	465.13	479.06	207.58	196.317	205.78
B1812_02335	hypothetical protein	-0.508606	0.00284418	-0.340488	0.0151149	-0.3223	0.0333043	413.25	320.323	432.374	315.183	294.712	341.12	278.38	249.696	236.03	313.45	292.537	281.18
B1812_20675	hypothetical protein	-0.584393	0.000808475	-1.09683	4.59131e-08	0.250367	0.128999	413.019	391.633	377.753	288.757	333.317	300.408	157.355	137.162	168.947	285.22	263.277	249.502
B1812_13015	hypothetical protein	-0.895305	0.00658723	-0.763975	0.0105368	-0.133249	0.746006	411.877	460.903	429.921	147.88	364.446	373.242	180.067	282.176	179.606	332.46	257.277	253.829
B1812_05990	hypothetical protein	-0.963395	5.29765e-06	-2.6984	2.5723e-13	-0.518205	0.0266634	411.508	269.837	333.207	208.561	183.351	208.139	35.6977	52.1681	40.5526	45.94	44.3803	39.4559
B1812_07005	hypothetical protein	0.452385	0.0236974	-1.94659	5.14599e-08	-0.619515	0.0991344	410.295	276.424	432.382	606.674	584.153	575.249	59.4062	88.1481	87.5275	59.68	71.0991	98.8669
B1812_12170	hypothetical protein	-0.146108	0.495157	-0.415553	0.0130256	-1.12764	2.45158e-06	409.598	539.63	480.903	546.826	484.221	472.126	353.849	273.393	271.448	208.21	171.879	213.174
B1812_12380	hypothetical protein	-0.572541	0.00436168	0.308026	0.0578673	0.154018	0.413574	407.542	393.409	293.929	295.221	298.095	259.397	431.546	364.667	333.766	606.17	592.445	615.313
B1812_00965	hypothetical protein	-0.401353	0.0565039	-0.138101	0.440624	-0.697679	0.00126265	406.193	515.81	367.027	368.62	356.625	404.279	257.671	386.948	331.48	266.73	331.867	272.334
B1812_15860	hypothetical protein	-0.325752	0.0476795	1.2813	1.68291e-09	-0.87931	2.92428e-06	405.018	342.51	468.244	381.91	382.802	360.425	896.255	752.457	805.796	712.63	607.495	619.759
B1812_16575	hypothetical protein	-1.54544	9.52575e-09	-5.75673	5.35773e-12	0.260325	0.717293	397.62	461.405	543.143	171.095	201.128	183.699	6.7638	9.39705	4.05926	9.4	12.0528	14.3188
B1812_12970	hypothetical protein	0.19651	0.261158	0.0563379	0.697144	-0.323797	0.0417575	397.343	308.715	390.621	447.894	528.437	487.037	316.77	307.277	323.135	345.43	350.397	407.018
B1812_10470	hypothetical protein	-1.11215	2.04133e-06	-1.00959	1.78708e-06	-0.75904	0.000653437	396.851	273.254	287.589	166.844	171.198	172.898	131.438	128.024	132.719	109.48	138.258	92.4566
B1812_15955	hypothetical protein	-0.0964294	0.736451	2.0928	2.46151e-10	-0.256836	0.274416	390.792	174.915	308.143	286.941	331.542	288.601	1092.55	975.964	891.012	1316.6	1082.61	1201.71
B1812_17695	hypothetical protein	-0.93019	1.82339e-05	-3.58512	1.97501e-11	0.318236	0.456122	389.471	294.894	326.162	199.561	210.971	205.488	15.3428	31.9369	21.4057	53.41	37.0802	34.553
B1812_18035	hypothetical protein	-0.172168	0.520612	-0.696394	0.00239596	-1.09651	0.000353331	386.401	236.406	301.172	307.037	286.454	353.423	102.6	203.528	171.702	121.53	86.0128	111.698
B1812_02015	hypothetical protein	-0.504002	0.0249501	-0.687702	0.000712721	-0.161079	0.462399	385.223	395.928	324.893	357.212	261.283	297.307	207.919	163.774	203.18	189.35	290.617	275.706
B1812_07025	hypothetical protein	0.605911	0.00649701	0.102744	0.616388	-0.882291	0.000849459	385.123	267.158	283.947	486.923	581.383	595.138	223.656	331.52	280.356	263.41	235.788	163.845
B1812_02655	hypothetical protein	-0.750466	0.000114812	-0.0877737	0.561554	0.0209321	0.918319	383.857	379.568	287.848	247.75	236.609	239.794	250.06	279.35	291.735	427.79	395.723	385.691
B1812_01080	hypothetical protein	0.246554	0.257773	1.25676	1.04289e-07	-0.925786	2.92868e-05	382.926	522.054	438.263	539.726	632.25	684.334	774.762	868.49	1036.58	670.25	791.722	587.295
B1812_07605	hypothetical protein	0.0921273	0.64439	1.94264	2.7634e-12	-0.527617	0.0020191	380.566	366.263	359.122	446.52	443.784	488.6	1340.47	1012.08	1220.35	1182.44	1222.66	1175.22
B1812_03995	hypothetical protein	-0.168825	0.377161	-2.08033	7.429e-12	0.059329	0.796399	380.017	321.482	461.97	432.771	383.983	381.836	69.3919	85.4433	71.904	128.74	93.2576	124.7
B1812_08515	hypothetical protein	-0.834912	0.00011476	-1.16782	2.57741e-07	-0.500866	0.0135117	379.804	250.281	234.901	195.388	163.955	196.052	99.5318	116.626	98.074	116.2	107.776	98.3556
B1812_17535	hypothetical protein	0.21549	0.352784	0.50328	0.00841653	0.15038	0.484021	379.274	300.439	342.642	460.099	517.531	412.141	325.127	529.569	368.839	733.65	699.461	531.648
B1812_10315	hypothetical protein	-0.324772	0.139266	-1.28718	1.44448e-07	-0.995735	2.73173e-05	378.589	329.504	304.704	292.401	354.335	298.038	104.13	108.797	134.056	68.56	112.53	76.4377
B1812_12030	hypothetical protein	0.538522	0.00251225	1.31876	2.12289e-09	-0.256435	0.115219	376.299	315.183	300.754	655.671	465.689	571.63	713.515	705.336	641.689	870.96	844.911	790.193
B1812_06820	hypothetical protein	-0.504667	0.0509192	-0.554028	0.0215079	-1.41503	0.000238033	376.165	218.856	329.954	247.01	262.689	239.268	119.239	240.559	166.119	94.61	112.435	73.9346
B1812_15465	hypothetical protein	-0.432128	0.0264899	-1.69262	4.13543e-10	-0.488905	0.0132994	372.018	483.573	329.967	349.117	327.501	337.888	85.8021	107.465	109.919	103.25	108.475	101.268
B1812_02030	hypothetical protein	0.652463	0.0120401	1.39779	5.24848e-07	-1.8136	1.51665e-07	369.86	590.911	312.05	706.157	762.369	773.523	823.133	1017.05	851.737	312.94	480.757	336.813
B1812_03415	hypothetical protein	-0.530601	0.00579739	0.14097	0.371479	-1.04378	1.46387e-06	368.75	337.207	317.537	282.074	251.19	294.982	327.463	268.592	350.538	200.52	262.096	205.367
B1812_14310	hypothetical protein	-0.486454	0.00827633	-0.630971	0.000551375	-1.20139	1.43004e-05	367.026	341.128	346.068	279.755	309.013	289.892	200.895	184.531	183.286	132.13	112.1	110.758
B1812_03335	hypothetical protein	-0.160149	0.579129	-0.716578	0.00374655	-0.47313	0.111586	365.974	188.72	390.162	306.545	383.061	265.006	129.444	177.241	151.686	152.98	157.689	170.401
B1812_06885	hypothetical protein	-0.319986	0.0930193	0.974187	1.42598e-06	-0.897361	1.36709e-05	365.365	375.855	306.824	334.78	327.319	315.895	638.3	474.518	613.703	431.67	485.304	422.254
B1812_14300	hypothetical protein	-0.183645	0.325462	-3.16567	7.10698e-15	0.234622	0.26426	364.321	385.693	447.509	439.976	377.706	412.892	31.16	38.1624	41.4033	70.95	51.9766	67.9918
B1812_13805	hypothetical protein	-1.21103	2.43063e-05	-3.31933	1.09869e-11	-0.713722	0.055304	363.489	230.045	313.501	159.829	157.742	133.237	12.3415	38.9887	28.0582	25.34	22.5442	17.8069
B1812_20655	hypothetical protein	-0.599697	0.00307568	-1.68226	5.54488e-09	-0.892531	0.00135619	361.865	295.087	233.309	219.829	226.263	230.642	74.3083	89.8828	64.5401	56.68	60.0977	61.085
B1812_09200	hypothetical protein	-0.727306	0.000346596	-0.596649	0.000636018	-1.35303	1.18106e-07	356.584	232.37	294.559	208.161	210.121	196.019	175.219	152.906	153.94	88.43	77.9675	109.856
B1812_06525	hypothetical protein	-0.611371	0.00114641	-5.55581	1.50359e-13	2.61176	6.64951e-07	356.159	251.361	289.995	231.913	214.116	234.031	3.94339	8.07213	3.67616	39.54	54.2874	47.4709
B1812_08410	hypothetical protein	-0.659929	0.000346596	-0.811606	4.32754e-06	0.183391	0.259707	355.387	435.279	339.853	283.272	283.813	265.309	167.218	193.612	175.397	305.86	305.798	272.861
B1812_13940	hypothetical protein	0.452029	0.0387367	1.43406	2.29597e-08	-1.65192	2.02108e-08	354.966	310.639	451.068	569.662	591.525	604.483	612.145	950.059	976.665	465.23	356.689	335.952
B1812_21265	hypothetical protein	-0.664194	0.0015541	0.381478	0.0256873	-1.13588	1.36416e-06	354.092	285.558	231.149	197.218	197.475	240.435	319.963	289.957	324.362	185.15	235.855	199.154
B1812_14850	hypothetical protein	-0.191499	0.360089	-1.11165	4.95168e-07	-0.596997	0.00352566	352.815	485.149	446.088	465.29	421.92	417.196	127.344	182.239	186.697	166.94	156.476	148.676
B1812_13265	hypothetical protein	-0.557697	0.00721833	-0.557519	0.00188836	1.44537	3.54299e-08	351.536	296.225	293.118	231.099	260.211	253.928	226.044	142.773	171.878	697.1	732.97	676.599
B1812_19810	hypothetical protein	-0.872872	2.25013e-05	-3.42908	8.13873e-13	-0.32914	0.351157	348.412	296.868	276.085	205.028	178.364	203.2	21.372	22.0438	26.7162	20.71	28.3047	34.9531
B1812_06260	hypothetical protein	-0.038996	0.848014	2.04885	3.79773e-13	-0.813311	8.83615e-06	342.614	343.03	288.471	380.092	357.556	367.429	1119.92	1177.19	1064.25	864.72	1037.24	883.552
B1812_00535	hypothetical protein	0.408629	0.0969018	0.480835	0.0199795	-0.920842	0.000203898	341.57	502.108	375.848	662.141	539.433	675.06	410.294	426.665	584.257	310.3	470.448	316.793
B1812_03835	hypothetical protein	-0.435495	0.0129126	-0.777549	9.9848e-06	-0.961813	2.58412e-06	340.76	225.455	328.864	261.162	233.991	266.567	134.553	140.623	154.06	107.48	111.95	100.444
B1812_11265	hypothetical protein	-0.429466	0.0127476	-2.12144	4.10783e-12	0.168867	0.402466	340.557	327.378	329.992	326.158	274.386	268.521	60.6785	67.0069	63.0497	115.77	83.4668	116.49
B1812_10850	hypothetical protein	0.61134	0.00223379	-1.98762	7.07254e-12	0.105616	0.568677	338.477	282.904	296.014	592.661	432.417	628.561	73.7846	62.2053	57.7134	97.29	96.3378	107.803
B1812_19900	hypothetical protein	0.49135	0.014147	-1.00679	2.13203e-06	-0.425847	0.0283635	336.558	512.386	389.92	721.811	625.097	662.627	170.936	161.978	174.714	172.35	207.287	171.163
B1812_17890	hypothetical protein	0.252021	0.24812	0.563825	0.00219245	-0.642885	0.00141827	333.878	459.473	324.071	502.565	474.811	562.885	480.825	387.727	502.928	423.57	460.016	387.94
B1812_18710	hypothetical protein	0.0149388	0.957576	1.23041	1.27322e-07	0.233882	0.211542	333.251	198.531	301.473	287.547	356.98	325.897	568.926	599.851	450.486	962.55	886.388	898.427
B1812_08495	hypothetical protein	-0.338975	0.0628207	1.60811	2.19808e-10	0.12762	0.489664	332.446	327.868	288.737	293.943	305.662	276.64	947.982	797.745	686.624	1239.04	1209.53	1387.76
B1812_00715	hypothetical protein	-0.132023	0.670326	0.00657437	0.97936	-0.580767	0.0458161	331.697	268.836	233.894	285.187	295.694	305.149	139.909	309.445	267.879	264.26	213.351	198.601
B1812_10945	hypothetical protein	0.0937559	0.717721	-1.78507	3.99212e-09	-1.32186	2.85133e-05	330.575	353.345	322.254	431.658	398.829	424.452	56.63	78.902	115.328	61.32	43.6116	37.5647
B1812_05955	hypothetical protein	-0.396749	0.0187674	-1.03267	7.80552e-08	0.14179	0.379564	329.639	355.963	299.72	292.299	267.142	315.328	144.286	126.381	131.515	209.63	220.362	213.634
B1812_09465	hypothetical protein	-0.231259	0.367452	-2.24207	4.03702e-08	0.194564	0.639101	329.145	478.826	283.025	384.329	308.048	368.237	48.7365	55.9974	83.1332	102.34	113.748	93.2711
B1812_12865	hypothetical protein	0.177538	0.604507	-1.10447	0.00358113	-0.951585	0.0797951	328.539	271.389	243.896	378.331	391.591	345.951	99.3685	87.374	134.522	52.93	97.1	90.5566
B1812_07115	hypothetical protein	-0.512171	0.0376928	-0.946404	0.000132945	-0.944499	0.00121113	328.381	192.506	211.639	190.011	202.02	193.117	93.6158	113.146	102.049	51.24	99.7865	95.1501
B1812_16045	hypothetical protein	-0.114052	0.534701	-2.13385	3.60831e-12	-0.450299	0.0326517	322.599	379.51	378.883	394.875	410.999	359.38	66.059	67.0043	71.2225	66.08	74.8557	77.3922
B1812_00395	hypothetical protein	-0.336115	0.133015	0.2954	0.108574	-0.767267	0.000992774	316.291	279.537	352.253	302.981	294.173	276.221	235.437	320.188	432.838	293.76	281.085	250.15
B1812_20260	hypothetical protein	-0.676138	0.00542696	-0.356652	0.0842418	-0.187504	0.482036	315.552	347.483	295.919	209.317	281.84	210.028	186.061	198.677	236.552	242.79	256.657	298.544
B1812_16585	hypothetical protein	-1.23978	5.33053e-06	-6.02145	1.43177e-09	0.501919	0.613131	314.603	335.084	387.781	179.902	138.403	197.68	5.00332	1.98309	3.9669	2.34	15.2335	13.2997
B1812_15620	hypothetical protein	-0.183344	0.474383	-0.0188127	0.92898	0.761107	0.00106123	314.144	448.572	315.352	426.823	321.475	343.449	283.566	306.172	277.567	777.98	747.089	623.217
B1812_17415	hypothetical protein	0.248928	0.195725	1.76014	3.51049e-11	-1.42037	8.28769e-09	308.925	275.727	336.119	392.62	415.35	472.042	721.746	1024.58	877.277	544.52	427.158	444.704
B1812_12325	hypothetical protein	0.0457988	0.871319	-0.668263	0.00409612	0.418324	0.111359	306.268	245.256	249.391	356.206	309.551	301.499	139.805	200.516	94.7711	278.18	249.573	289.99
B1812_10505	hypothetical protein	0.125009	0.703188	0.0620235	0.80415	-0.582325	0.039191	305.054	298.608	338.36	341.246	403.13	464.564	160.203	448.571	268.665	280.76	276.205	238.552
B1812_16180	hypothetical protein	-0.616132	0.00608315	-0.713323	0.000503911	-0.583131	0.00788192	303.967	161.319	225.425	187.203	146.875	178.219	111.386	141.438	92.2985	115.22	104.391	110.499
B1812_00175	hypothetical protein	-0.841326	0.00435567	-0.333512	0.172936	-0.0183284	0.961848	303.02	265.307	229.425	197.756	150.633	170.041	179.285	182.907	162.242	228.78	312.685	222.527
B1812_20670	hypothetical protein	-0.198469	0.26632	-0.761946	1.38693e-05	-0.00953052	0.964143	299.826	215.712	264.083	298.55	266.808	226.542	119.428	127.36	133.72	177.42	189.428	182.763
B1812_01765	hypothetical protein	-0.111273	0.741116	1.21946	6.74189e-06	-1.6678	1.30483e-06	295.319	275.239	442.374	326.664	335.294	414.85	442.747	925.399	618.584	277.31	306.78	294.261
B1812_15105	hypothetical protein	0.00842863	0.975435	-0.56571	0.00453967	-0.506965	0.0286288	293.837	196.662	311.501	285.925	273.154	378.05	120.28	190.024	137.833	156.18	143.645	154.136
B1812_00520	hypothetical protein	0.036049	0.911656	0.382761	0.0721878	-0.752398	0.0022175	292.505	244.45	342.693	349.028	317.179	381.028	317.547	264.905	376.578	200.71	408.42	248.124
B1812_19170	hypothetical protein	-1.18821	2.72882e-06	-3.87935	1.97897e-13	-1.16859	0.00469031	291.29	218.155	289.943	122.185	141.675	143.454	21.8829	9.64908	16.7625	6.88	11.4797	11.2756
B1812_09805	hypothetical protein	-0.0180454	0.963154	1.45829	5.28876e-07	0.0753464	0.76454	288.57	242.613	315.59	282.6	268.624	459.07	755.048	650.68	564.54	937	1140.11	921.115
B1812_07210	hypothetical protein	0.337798	0.0899968	-0.833249	0.000209465	-0.317049	0.22437	287.097	279.42	304.05	357.657	437.701	504.191	143.831	145.904	118.166	131.36	180.624	168.214
B1812_21340	hypothetical protein	-0.788373	6.32157e-05	-1.9245	1.64799e-10	0.406057	0.0677032	286.773	266.058	343.805	192.799	212.962	197.036	76.1985	57.3634	64.4182	118.01	119.172	141.797
B1812_16590	hypothetical protein	-1.32928	9.97428e-09	-6.43432	7.44923e-15	0.370936	0.469149	283.137	275.339	347.875	154.458	130.786	134.929	2.74801	3.75862	1.9317	5.81	4.03945	6.19821
B1812_00075	hypothetical protein	-0.196656	0.348214	1.65007	4.63248e-10	-0.786587	0.000119825	282.026	289.16	291.653	287.374	277.62	316.53	793.945	616.112	876.216	584.19	771.961	568.759
B1812_03850	hypothetical protein	7.62646e-05	0.999645	-2.18915	2.3356e-12	0.0327641	0.891072	281.205	330.642	386.199	395.208	371.352	390.887	62.5888	54.078	65.2667	90.43	93.9536	84.5665
B1812_08425	hypothetical protein	-1.13365	6.76217e-05	-0.0360791	0.861451	-0.0196275	0.949298	280.803	301.075	234.217	141.592	142.863	144.307	237.056	241.222	185.904	354.22	301.266	289.997
B1812_00220	hypothetical protein	-0.398191	0.266181	-0.0944364	0.758094	-1.36688	0.00108018	278.708	286.654	173.475	219.88	220.64	198.702	142.059	180.723	251.665	58.06	201.278	105.048
B1812_05205	hypothetical protein	-0.0775269	0.851021	-0.380101	0.225348	-0.0720218	0.874154	278.269	271.739	143.304	207.842	322.386	221.25	89.1093	179.234	166.302	196.61	175.877	221.462
B1812_20130	hypothetical protein	-0.825084	0.000460634	-1.00952	1.78167e-05	0.331388	0.151489	278.12	269.738	309.466	173.813	225.032	169.173	85.7154	116.657	159.721	204.68	252.986	195.169
B1812_08705	hypothetical protein	-0.395776	0.182852	0.203562	0.406178	-1.30613	0.000161221	277.255	237.11	270.988	221.714	236.023	239.199	136.696	357.782	301.403	186.74	147.853	112.342
B1812_18460	hypothetical protein	-0.650394	0.0029705	-1.42185	3.30424e-07	-0.251451	0.371438	275.276	289.966	260.209	211.584	206.188	195.092	81.1656	75.1764	101.482	76.76	144.634	103.811
B1812_11830	hypothetical protein	0.064607	0.80422	0.439395	0.0173141	-0.477879	0.0239203	274.55	180.34	323.669	319.991	296.342	313.582	262.767	298.937	298.179	319.03	266.285	314.961
B1812_17310	hypothetical protein	0.0847314	0.697455	-2.48488	4.84226e-11	0.293007	0.305584	272.79	355.69	301.044	427.419	342.496	377.686	41.4442	53.7088	41.0161	90.78	68.9312	84.7517
B1812_00650	hypothetical protein	-0.25352	0.134254	0.345698	0.0152591	-0.488854	0.00257701	271.869	214.822	267.561	232.841	256.07	247.244	240.563	277.359	279.9	286.24	242.062	299.897
B1812_00870	hypothetical protein	1.04534	0.000184813	2.68311	6.89553e-12	-2.29163	6.803e-10	271.805	282.69	157.673	558.167	530.484	579.274	977.401	1314.89	1469.67	384.95	412.366	308.178
B1812_10915	hypothetical protein	-0.460278	0.00721833	0.624661	9.28401e-05	-0.803449	1.20565e-05	270.353	291.041	238.954	210.523	228.604	239.579	349.377	335.387	343.243	269.97	308.125	278.878
B1812_17865	hypothetical protein	-0.0813616	0.672329	-0.111898	0.42372	0.118159	0.473237	270.329	217.17	261.947	285.093	236.34	307.931	201.208	191.163	184.995	279.31	327.884	304.577
B1812_14645	hypothetical protein	-0.157419	0.520864	0.861051	3.05786e-05	-0.834346	0.000175562	268.307	205.878	317.102	267.281	286.247	264.306	300.8	488.77	409.179	331.3	336.312	297.79
B1812_13385	hypothetical protein	0.0692673	0.831587	1.44885	1.76962e-07	-1.45888	1.52784e-06	267.588	173.741	237.352	282.578	213.098	352.689	479.108	537.164	524.053	353.15	233.324	233.86
B1812_05950	hypothetical protein	-0.556994	0.00256443	-1.48357	3.28354e-09	-0.158155	0.45832	266.05	298.116	238.351	212.47	195.892	227.5	80.2999	91.4415	67.7104	98.82	115.908	96.5537
B1812_20255	hypothetical protein	-0.466674	0.0319692	-0.373612	0.0568061	0.205022	0.391092	264.335	228.198	299.537	205.724	227.368	233.148	136.681	193.049	175.21	278.82	316.605	256.688
B1812_05345	hypothetical protein	-0.655265	0.00142458	-1.0151	2.75692e-06	0.0370809	0.878596	262.481	261.299	264.118	189.547	210.271	185.27	76.2366	139.135	115.761	156.78	157.321	171.781
B1812_12230	hypothetical protein	-0.0950509	0.804691	-1.10473	0.00152061	-0.675644	0.130099	262.245	248.562	265.029	259.329	320.808	271.006	38.9892	171.854	125.666	97.79	123.639	59.5899
B1812_04315	hypothetical protein	-0.0844342	0.812948	-1.92309	1.56588e-05	-0.540094	0.336743	261.564	461.94	238.348	339.823	319.842	343.244	43.8663	59.9889	100.14	90.65	56.2621	51.1549
B1812_07410	hypothetical protein	-0.271669	0.307094	-0.0407805	0.857807	-0.771931	0.00649452	259.051	193.937	206.124	211.08	201.609	225.187	135.454	194.426	205.925	130.22	219.857	120.376
B1812_00825	hypothetical protein	-0.213642	0.276164	0.936507	1.44738e-06	-0.781281	5.45271e-05	258.719	203.778	208.199	218.045	237.24	218.022	324.423	387.256	358.223	375.1	259.918	277.922
B1812_19105	hypothetical protein	-0.41103	0.0110199	1.4148	1.80239e-10	-0.930323	9.05167e-07	257.315	246.504	289.744	218.2	252.346	226.764	587.631	600.787	576.221	419.1	513.831	418.371
B1812_19270	hypothetical protein	0.228133	0.173521	0.450292	0.00191352	-0.677354	6.57749e-05	255.491	205.463	303.438	349.977	321.379	363.438	280.138	310.449	272.581	284.6	251.17	248.594
B1812_17620	hypothetical protein	-0.475162	0.0480423	0.28109	0.152644	0.1117	0.643724	255.475	166.233	236.884	181.121	197.983	168.877	219.224	224.545	218.521	383.35	306.78	354.032
B1812_07030	hypothetical protein	-0.384479	0.0606863	0.766442	6.86891e-05	-1.51826	3.0267e-08	253.958	173.224	160.473	162.076	185.556	169.608	269.186	289.224	262.482	159.44	117.593	140.984
B1812_13095	hypothetical protein	1.81112	5.46906e-09	-2.18063	3.12523e-07	-0.465035	0.342449	253.189	216.876	362.774	1083.71	1004.29	1272.47	53.8112	48.262	45.1165	81.31	36.1612	42.0117
B1812_15815	hypothetical protein	-0.283451	0.184141	-0.42323	0.0165309	-0.361624	0.0605156	250.56	259.607	238.897	279.163	214.999	229.499	162.915	129.149	178.636	143.57	199.705	189.541
B1812_21015	hypothetical protein	1.28612	2.52514e-06	0.988741	1.48918e-05	-0.0912609	0.697233	249.517	260.606	181.334	621.748	672.605	655.315	450.841	317.271	379.562	433.03	621.688	509.085
B1812_11885	hypothetical protein	-0.314812	0.157264	0.165914	0.372626	-1.00584	0.000106204	249.302	198.531	220.666	211.223	223.546	192.397	152.639	225.632	253.743	172.66	136.367	142.764
B1812_20065	hypothetical protein	-0.972147	4.00057e-06	-1.59334	3.02967e-10	-0.615292	0.00166662	246.539	267.269	217.43	138.727	148.251	147.175	68.0362	78.0963	56.7905	71.69	58.8066	60.6789
B1812_11295	hypothetical protein	-1.05343	2.35343e-05	1.60471	4.30993e-09	-3.05592	5.11488e-13	244.337	208.968	161.098	105.01	115.069	121.421	621.69	430.637	502.694	78.58	100.809	90.8688
B1812_13260	hypothetical protein	-0.0111358	0.979677	0.737728	0.0126801	-0.450888	0.172088	243.946	255.475	193.007	425.468	215.235	201.922	191.825	367.614	435.435	305.69	413.766	310.703
B1812_21175	hypothetical protein	-0.124109	0.703188	-0.882057	0.00401573	-1.12461	0.0131964	242.344	147.238	178.785	191.874	226.847	186.251	83.7275	117.734	58.2281	61.8	65.3308	39.8059
B1812_00045	hypothetical protein	0.0584534	0.847637	0.770188	0.000537907	0.561524	0.0118643	241.072	127.619	275.839	237.407	256.34	255.234	244.523	351.903	286.504	693.83	589.262	601.907
B1812_19260	hypothetical protein	-0.544071	0.00145092	-0.690519	2.00146e-05	0.125298	0.43092	238.078	254.673	225.687	200.327	190.384	184.979	123.359	131.413	117.138	182	225.603	184.105
B1812_15215	hypothetical protein	-0.842618	0.00822123	-1.14028	0.000943961	0.658974	0.0851575	237.598	153.941	167.129	105.751	119.171	137.511	70.5474	51.8561	91.0158	206.15	141.759	135.121
B1812_10870	hypothetical protein	-0.291955	0.0481556	-1.74524	1.34575e-11	0.424406	0.0127622	237.336	216.44	239.988	229.358	204.951	228.291	57.8657	61.1297	53.3194	114.65	116.893	104.831
B1812_03425	hypothetical protein	-0.295903	0.107281	-0.87533	9.225e-06	-0.606877	0.00333221	236.007	238.014	231.012	218.185	245.08	208.828	80.6247	123.781	118.284	103.88	108.442	93.402
B1812_21300	hypothetical protein	-0.379919	0.0256772	1.34875	7.79469e-10	-0.829916	6.94471e-06	235.997	180.339	198.905	166.225	189.767	195.084	389.69	498.532	421.611	354.15	371.117	340.235
B1812_05245	hypothetical protein	-0.157766	0.401891	-2.64638	6.13613e-12	0.411634	0.119415	233.559	225.763	247.069	254.422	255.922	229.591	23.1158	35.1578	35.0135	72.93	62.8394	46.7315
B1812_10855	hypothetical protein	-0.0172078	0.945909	-2.32869	7.5812e-09	-0.579105	0.160526	233.309	237.409	197.191	246.058	248.484	275.758	24.8245	48.3048	35.8991	44.19	32.1334	28.7921
B1812_06325	hypothetical protein	-0.125624	0.444726	-0.719055	5.27075e-06	-0.241783	0.104008	233.225	246.595	261.068	269.874	254.918	268.346	127.71	121.539	126.381	163.55	148.369	149.471
B1812_06955	hypothetical protein	0.407583	0.113983	-0.777352	0.00733862	-0.0236807	0.957971	232.136	153.941	284.119	290.816	346.341	386.748	90.7037	139.613	87.0586	158.2	141.759	151.336
B1812_00730	hypothetical protein	-0.0350548	0.909296	0.461308	0.025356	-0.0275224	0.920824	231.714	141.808	184.078	244.235	169.504	222.148	179.241	229.556	224.612	375.99	237.613	302.485
B1812_01850	hypothetical protein	-0.879228	1.20759e-05	-0.709205	2.78091e-05	0.564031	0.000839272	230.626	285.983	250.709	158.543	174.633	153.587	143.207	124.956	123.573	287.2	266.655	286.312
B1812_17775	hypothetical protein	-0.578356	0.000808475	-1.63679	2.42566e-10	0.226846	0.241639	230.182	228.853	240.352	202.489	165.826	180.449	58.7788	66.2262	61.819	123.88	91.6244	104.584
B1812_19760	hypothetical protein	-0.398762	0.0141255	-2.17101	1.33222e-12	0.79288	7.95256e-05	229.406	261.559	266.77	223.149	223.705	223.31	40.726	47.9935	50.9694	112.35	115.279	125.824
B1812_11600	hypothetical protein	-0.0273107	0.905668	2.41722	1.18741e-13	-2.51769	4.39919e-13	227.429	227.75	234.194	260.217	241.861	290.905	1159.16	845.357	1098.34	254.52	289.132	239.354
B1812_04515	hypothetical protein	-0.14294	0.493514	-3.29083	1.71159e-11	0.050925	0.912437	226.029	250.227	265.716	325.558	225.057	241.87	18.2242	19.2918	24.4385	25.84	35.9113	33.3961
B1812_04990	hypothetical protein	-0.0665112	0.845276	-0.505872	0.0485464	0.0444003	0.90571	224.761	257.545	187.297	260.811	267.699	213.691	125.827	115.486	150.718	130.04	300.296	194.163
B1812_18910	hypothetical protein	-0.00547924	0.979836	-0.763117	2.25581e-05	0.434008	0.0121763	223.608	217.299	226.014	286.792	205.191	294.787	109.365	106.539	112.305	204.19	244.77	198.245
B1812_13270	hypothetical protein	-0.627351	0.000834221	0.724146	2.23132e-05	-1.29864	3.30065e-08	222.928	190.513	206.73	148.426	147.5	174.29	244.063	293.722	321.384	160.7	183.511	161.488
B1812_17560	hypothetical protein	-0.485253	0.00670791	0.3935	0.00927039	-0.837794	1.15921e-05	221.824	241.269	190.571	183.101	158.971	204.014	234.494	232.581	247.394	196.61	199.012	185.179
B1812_11200	hypothetical protein	-0.370589	0.124125	-4.05611	1.27978e-08	0.142163	0.866805	220.326	124.337	242.186	166.293	172.618	174.099	5.62803	10.412	10.4762	13.93	21.0001	9.94123
B1812_05270	hypothetical protein	0.168168	0.481969	0.861405	3.5507e-05	-0.643292	0.00221697	218.882	202.662	182.679	251.559	259.351	283.965	244.24	358.431	317.572	290.49	333.705	234.953
B1812_10015	hypothetical protein	0.0334521	0.865381	0.415133	0.00288094	-0.852605	3.23548e-06	217.833	213.976	210.57	256.016	237.697	276.306	234.255	255.092	226.897	201.4	171.77	204.003
B1812_05805	hypothetical protein	-0.55039	0.0459452	0.699594	0.00202055	-1.16298	7.53145e-05	217.799	183.842	138.448	138.663	139.823	147.288	262.767	243.578	223.082	146.44	223.793	115.882
B1812_20345	hypothetical protein	-0.641946	0.00145092	1.1893	1.49148e-08	-0.90913	4.41702e-06	217.298	215.327	203.833	140.525	167.493	169.535	393.89	392.135	428.001	316.34	308.48	312.859
B1812_21335	hypothetical protein	-0.580505	0.00654531	-2.36754	3.25928e-09	-0.0944526	0.829076	216.145	137.706	180.751	142.612	149.37	121.349	36.8596	28.0411	22.1657	42.69	35.9815	35.7728
B1812_01220	hypothetical protein	-0.113865	0.601232	-2.61536	1.41895e-13	-0.369912	0.0595809	214.808	323.427	283.789	296.427	285.91	294.301	34.3056	41.4101	34.8547	45.87	39.5443	38.8709
B1812_11770	hypothetical protein	-0.380782	0.195047	-0.985257	0.00190373	0.41528	0.260473	213.935	112.956	162.294	154.816	127.868	149.523	68.1609	93.6851	45.1165	128.74	144.645	118.397
B1812_19735	hypothetical protein	0.429184	0.0924849	2.24861	9.58476e-11	-0.175349	0.451347	213.084	148.699	96.8488	243.972	202.238	247.505	565.297	569.392	610.18	760.6	737.175	746.288
B1812_15885	hypothetical protein	0.464427	0.0675411	-1.71597	2.88186e-05	-0.370303	0.478441	213.019	208.462	284.119	332.361	446.891	352.371	45.3519	75.7897	51.4437	38.35	86.0678	86.4774
B1812_00035	hypothetical protein	0.277182	0.263668	0.553544	0.00868762	-0.0257204	0.926205	211.241	173.351	249.546	255.589	347.185	293.946	263.615	240.938	268.418	463.43	329.301	316.374
B1812_16560	hypothetical protein	-1.48831	5.076e-09	-5.36194	1.32242e-13	-0.38229	0.483629	210.551	235.786	219.599	94.6429	96.4768	85.7655	3.14451	5.00919	4.70811	3.87	3.76402	7.72713
B1812_10020	hypothetical protein	0.304801	0.149324	0.802794	6.50011e-05	0.264203	0.163067	208.423	152.739	200.064	222.565	281.246	312.498	308.013	282.955	232.183	513.35	451.283	459.353
B1812_20205	hypothetical protein	-0.50623	0.00255693	-0.378377	0.00703459	-0.180585	0.241569	208.085	180.125	202.94	160.729	159.088	165.709	131.321	116.563	131.864	143.76	174.899	169.102
B1812_00185	hypothetical protein	-0.787361	3.22787e-05	0.350273	0.0133537	0.390187	0.0122552	206.241	175.676	203.592	146.659	122.068	127.802	237.25	188.465	200.054	418.56	364.889	403.454
B1812_13285	hypothetical protein	-0.555725	0.00204593	-0.349634	0.0193564	0.727425	6.99514e-05	206.232	167.576	184.107	149.904	153.364	138.992	139.646	105.082	122.967	269.54	316.745	292.73
B1812_13305	hypothetical protein	-0.586489	0.0156972	0.0158498	0.939915	-0.549334	0.0159667	204.306	161.498	139.186	140.675	136.624	112.471	145.387	113.14	168.463	108.21	153.813	163.31
B1812_08430	hypothetical protein	-0.576832	0.000692425	-0.0544295	0.694508	0.357544	0.0180476	203.305	200.757	221.635	166.337	175.601	149.012	172.615	170.449	160.196	305.9	284.766	349.089
B1812_16110	hypothetical protein	-0.224033	0.730139	-2.60003	0.00172841	1.39961	0.15029	202.696	247.134	162.272	316.991	179.808	132.267	0	66.3383	17.0132	183.59	42.5549	109.694
B1812_19655	hypothetical protein	-0.28745	0.064713	0.10643	0.415348	0.733155	1.43268e-05	202.536	166.731	196.763	176.534	171.684	192.505	186.738	168.706	153.521	422.03	392.238	411.744
B1812_06300	hypothetical protein	-0.657062	0.00127607	-1.15319	2.1828e-07	-1.5109	5.57315e-08	200.95	170.012	134.854	116.703	129.77	123.738	72.5802	57.6761	58.5555	34.6	33.5696	27.3946
B1812_14095	hypothetical protein	-0.376628	0.160777	-7.44608	4.91989e-08	1.87755	0.139627	200.234	92.1397	190.145	129.322	153.701	130.058	0.608889	1.45354	0	2.25	3.1186	7.05592
B1812_18550	hypothetical protein	-0.446492	0.0101785	-0.717229	3.95662e-05	0.711562	0.000128203	199.743	211.225	176.493	166.495	162.855	173.057	89.2999	109.127	98.8315	217.64	262.757	230.366
B1812_20315	hypothetical protein	0.102418	0.634784	-2.99786	1.07295e-14	-0.324163	0.103107	199.087	279.883	217.378	313.53	256.892	298.081	25.1914	24.5531	22.4103	28.4	28.2424	26.8599
B1812_20650	hypothetical protein	-0.943983	0.000767417	-1.8746	1.66185e-06	-0.0570159	0.9126	197.539	286.945	230.201	151.112	125.634	147.494	61.5426	45.6758	51.3458	54.58	89.1727	82.1496
B1812_17965	hypothetical protein	0.185235	0.377161	0.29093	0.0899223	0.283175	0.137309	196.922	176.87	223.889	246.977	286.185	258.652	168.612	230.231	208.402	350.58	377.18	349.463
B1812_17700	hypothetical protein	-0.864245	0.000267118	-4.21457	1.67968e-09	0.344982	0.623356	196.922	185.373	182.024	145.281	105.543	113.16	5.43909	6.45506	10.7424	15.24	16.5188	11.5525
B1812_12320	hypothetical protein	-0.172209	0.409981	1.28481	1.55716e-08	-0.285339	0.104556	196.468	241.351	171.059	197.753	233.566	195.109	425.118	437.962	367.149	483.11	496.577	482.712
B1812_18820	hypothetical protein	0.0435679	0.858546	-2.4207	6.59684e-10	0.128505	0.723441	196.301	221.807	203.811	259.929	266.186	222.618	21.6248	44.4285	30.6997	64.78	44.0907	44.411
B1812_18410	hypothetical protein	-0.164793	0.59742	-2.45878	2.82186e-06	-1.04089	0.126511	194.38	247.361	184.949	223.272	199.35	221.917	18.6061	29.4336	43.6711	8.83	37.3319	24.8787
B1812_07465	hypothetical protein	-0.282314	0.395003	0.584402	0.0213179	-0.830132	0.0067635	194.308	137.807	205.254	154.816	186.474	170.884	154.259	309.445	217.123	240.54	126.564	190.962
B1812_00135	hypothetical protein	0.0498582	0.785047	0.723142	3.62814e-06	-0.698868	1.9482e-05	194.073	172.965	201.974	223.93	227.036	236.401	244.091	259.416	280.982	236.27	226.106	238.91
B1812_04220	hypothetical protein	0.121302	0.711536	2.07702	1.34127e-09	-1.98835	2.06802e-08	192.742	151.548	194.769	236.728	163.091	307.79	473.124	726.538	728.322	269.42	268.161	167.708
B1812_14525	hypothetical protein	0.498395	0.0399865	-0.443234	0.0686988	-2.47748	7.43295e-06	192.586	137.946	100.228	224.477	228.095	243.695	71.4817	93.192	91.9937	23.45	23.5161	17.8336
B1812_16310	hypothetical protein	-0.0380959	0.905668	-0.179182	0.437828	-0.279839	0.328708	190.527	286.132	208.187	269.628	246.674	243.412	169.066	156.814	166.49	201.75	259.424	141.543
B1812_14495	hypothetical protein	-0.802887	0.000508126	-3.1077	4.13937e-10	-0.898488	0.0714529	190.13	144.854	125.084	107.479	109.878	87.4547	13.9294	15.4762	13.5117	16.29	6.62725	11.7482
B1812_19960	hypothetical protein	-0.417113	0.0664056	-0.865805	0.000348684	-0.0379902	0.910817	189.128	142.517	169.252	146.548	153.574	136.634	50.0255	78.065	106.183	116.73	103.649	102.233
B1812_18495	hypothetical protein	0.0245326	0.927187	0.877315	1.48918e-05	-0.704975	0.000617528	187.662	179.211	177.697	184.48	250.877	216.774	229.296	314.15	294.394	248.3	241.941	255.111
B1812_01895	hypothetical protein	0.562627	0.0345265	-0.925954	0.000943961	0.285055	0.365212	187.402	318.386	262.02	434.918	436.374	418.235	62.1663	150.165	128.591	217.36	171.625	192.883
B1812_14680	hypothetical protein	-0.751704	0.00312524	1.05286	3.05688e-06	-0.335415	0.0890075	186.618	167.953	167.358	100.1	156.319	110.822	296.582	269.027	346.924	365.54	368.739	310.692
B1812_02600	hypothetical protein	-0.7142	0.000145111	1.76948	1.61378e-11	-2.55352	1.62752e-13	186.416	180.5	178.702	130.802	124.917	133.075	604.11	432.668	530.246	124.37	134.245	126.143
B1812_20495	hypothetical protein	0.347299	0.175952	0.974819	5.54424e-05	-1.07472	7.53145e-05	186.133	191.368	198.904	439.848	211.509	248.984	269.797	339.452	338.543	252.98	193.753	206.634
B1812_06750	hypothetical protein	-0.205302	0.294019	0.575833	0.000558728	-0.330308	0.0556394	185.326	156.165	149.603	161.634	163.213	172.157	199.081	193.953	218.268	229.79	270.105	209.21
B1812_00735	hypothetical protein	0.254928	0.332262	0.83074	0.000278394	-0.127752	0.596979	185.161	136.257	208.344	213.464	268.235	253.315	223.523	282.383	272.311	338.49	401.838	303.456
B1812_02735	hypothetical protein	1.15926	0.000124658	3.72398	8.05402e-14	-1.06735	0.000101134	184.713	271.842	159.971	592.678	505.418	473.327	2831.17	1581.15	2392.98	1624.11	1701.88	1297.03
B1812_04205	hypothetical protein	0.0622103	0.738178	0.135049	0.300503	0.0757443	0.634585	184.667	181.472	201.269	224.123	240.545	227.42	169.874	165.177	185.634	277.96	282.45	238.153
B1812_11545	hypothetical protein	-0.110038	0.597629	-1.70172	8.74626e-10	0.43455	0.0378197	183.835	242.809	229.569	216.548	255.205	234.474	54.7263	53.957	57.9927	117.03	118.313	93.4222
B1812_15960	hypothetical protein	0.386784	0.214305	1.61179	2.82227e-07	-0.317223	0.188827	182.531	79.0694	169.454	233.582	199.793	198.347	369.504	340.673	349.653	437.04	477.328	328.455
B1812_08740	hypothetical protein	-0.374879	0.0287855	-1.24245	6.4826e-09	-0.831419	1.71449e-05	182.408	179.226	177.251	164.284	162.197	159.306	64.6861	56.8297	69.465	44.57	57.5837	54.2068
B1812_09740	hypothetical protein	-0.420678	0.00910256	0.80669	1.67885e-06	-0.230419	0.124373	182.37	183.613	170.497	162.491	165.075	141.778	244.639	265.194	275.04	332.46	307.024	331.914
B1812_12485	hypothetical protein	0.508997	0.0290683	-0.279985	0.220911	0.910978	0.000635383	181.502	140.611	227.075	351.075	240.306	320.627	97.8054	120.827	154.525	342.16	340.855	333.369
B1812_13550	hypothetical protein	-0.564212	0.0476566	0.792829	0.000734017	-1.13078	0.00011894	180.915	128.738	158.899	90.2184	151.037	135.938	223.319	255.742	200.279	166.2	128.599	153.465
B1812_06510	hypothetical protein	-0.994314	1.65154e-06	-4.35811	1.64987e-15	4.07031	5.45048e-14	180.515	121.129	159.619	85.7639	95.5725	85.7886	6.98464	5.94473	5.57241	158.42	152.402	141.936
B1812_05390	hypothetical protein	0.0687023	0.715104	0.764305	3.25552e-06	-1.34978	3.23222e-09	180.435	178.062	163.695	220.254	214.449	205.019	226.497	249.265	265.886	146.41	144.968	130.601
B1812_01180	hypothetical protein	-0.275912	0.507629	2.58382	3.324e-09	-1.07653	0.000983147	180.335	65.192	148.957	138.99	111.284	104.755	773.441	419.505	706.29	329.57	460.362	495.31
B1812_16545	hypothetical protein	-0.421074	0.0101785	0.249113	0.0652637	-0.656509	0.000103768	179.536	157.802	190.903	154.806	154.288	150.565	147.759	192.545	185.269	177.65	159.96	145.462
B1812_07445	hypothetical protein	-0.0388041	0.871319	-0.231094	0.148868	0.826057	4.56505e-05	178.708	123.076	147.291	184.523	153.518	168.404	119.432	107.291	91.3538	292.45	225.817	302.44
B1812_10665	hypothetical protein	2.17104	2.22179e-08	-2.26777	4.43703e-06	-1.23859	0.0658183	178.437	150.747	133.641	1319.69	623.849	646.583	17.1636	27.2355	35.5585	21.17	14.5572	12.0945
B1812_05790	hypothetical protein	-1.16902	5.77423e-05	-2.55816	8.37899e-08	0.235865	0.646271	178.259	126.624	128.1	67.9076	69.0585	88.1769	12.0403	19.0836	30.3763	35.41	32.6653	34.0362
B1812_13610	hypothetical protein	-0.089063	0.696594	0.281374	0.0807023	0.317474	0.0787216	177.328	256.354	195.411	254.919	201.566	229.728	213.248	199.997	218.399	394.4	360.622	388.895
B1812_08820	hypothetical protein	-0.611255	0.001668	-0.0768365	0.633296	-0.800789	5.71349e-05	177.023	155.785	166.944	116.74	127.172	138.906	136.119	117.536	143.206	100.18	138.88	95.3658
B1812_18440	hypothetical protein	0.0854101	0.740181	-1.59412	1.6362e-08	-0.01102	0.970106	176.932	258.518	197.999	243.815	266.189	265.954	68.3163	44.9951	63.6453	77.16	88.6873	83.9254
B1812_07545	hypothetical protein	-0.358765	0.128214	-1.01222	0.000191523	0.165823	0.611048	176.282	196.205	169.152	165.735	145.102	182.559	52.0203	82.2632	87.0869	125.33	118.219	117.377
B1812_17395	hypothetical protein	0.0727415	0.82253	1.31013	1.39292e-06	-1.55133	1.28434e-06	176.058	167.996	213.051	208.353	273.232	203.485	258.867	473.909	444.454	162.15	238.865	176.563
B1812_06345	hypothetical protein	0.123027	0.587121	1.49226	2.07288e-09	-0.462447	0.0109995	174.623	104.686	190.556	207.01	177.661	196.859	372.031	357.087	343.776	398.63	374.232	358.569
B1812_21055	hypothetical protein	-0.569029	0.0297899	-1.29254	4.49096e-05	-0.38409	0.307147	173.998	99.3303	150.704	123.899	103.243	101.749	29.3253	64.3694	49.6438	43.18	59.7298	56.5932
B1812_06465	hypothetical protein	-0.1615	0.333374	-5.91247	4.50534e-13	3.0581	4.0866e-07	173.253	136.302	144.088	155.47	154.946	161.695	2.01208	2.00381	1.6444	25.56	23.7522	25.9553
B1812_00510	hypothetical protein	-0.243204	0.264498	1.2378	1.06201e-07	-1.61393	9.26203e-09	172.872	150.655	157.327	144.147	183.842	148.833	279.457	287.921	390.331	128.87	180.908	144.273
B1812_05580	hypothetical protein	-0.190847	0.399843	-1.04535	5.61192e-06	0.328811	0.130484	172.857	244.659	152.002	183.414	207.498	180.53	74.3387	73.8509	77.0653	138.37	132.304	140.831
B1812_13905	hypothetical protein	-0.171105	0.545914	-0.268337	0.215846	-0.95619	0.000679097	172.245	137.64	155.663	155.92	185.601	142.79	94.8889	99.8917	129.352	54.29	123.766	78.8462
B1812_10285	hypothetical protein	0.514407	0.0141363	-0.277651	0.146128	-0.419974	0.0703434	171.405	227.508	278.723	369.166	359.33	376.345	139.221	172.722	143.011	165.26	202.389	132.544
B1812_03445	hypothetical protein	-0.154407	0.506074	0.992628	1.80091e-06	-0.858597	5.42444e-05	168.878	153.421	198.05	201.695	165.882	176.827	301.336	260.855	303.025	216.23	275.663	203.244
B1812_02035	hypothetical protein	0.303553	0.278091	-0.0296523	0.910669	-1.65571	0.000113378	168.118	196.97	125.331	255.728	265.544	180.27	115.392	152.253	123.834	65.5	58.1561	53.3972
B1812_02930	hypothetical protein	-0.373994	0.0218457	-0.0731332	0.600138	-0.438831	0.00465448	168.108	145.266	161.647	144.647	136.597	146.536	117.914	143.684	116.617	128.2	158.143	120.025
B1812_08310	hypothetical protein	-0.193642	0.45265	2.61669	1.66638e-13	-2.0033	7.39845e-11	167.184	148.824	153.415	147.196	162.779	171.045	690.462	879.096	856.987	311.18	334.273	234.735
B1812_02070	hypothetical protein	-0.733936	0.00149653	-1.23641	3.47494e-06	-1.1319	0.000585049	166.935	244.008	173.958	126.497	130.377	147.254	59.4657	71.8346	70.6772	38.3	56.6562	41.0217
B1812_14320	hypothetical protein	-0.18064	0.239923	0.623527	1.90717e-05	-0.588292	0.000105595	166.459	141.33	165.449	166.122	159.024	161.604	193.13	200.096	214.893	200.33	198.675	188.239
B1812_03075	hypothetical protein	1.38483	8.74829e-09	-1.08108	1.74952e-07	0.373358	0.0358665	166.28	190.035	206.178	552.732	595.367	562.7	60.6363	80.4282	79.9432	146.02	130.959	139.032
B1812_04665	hypothetical protein	3.13478	7.82864e-14	-0.367695	0.0627278	-1.1866	7.11089e-05	166.228	143.964	127.859	1762.92	1364.61	1396.75	98.2477	77.9918	110.173	52.66	57.9738	71.1042
B1812_12120	hypothetical protein	0.210575	0.400484	-0.201252	0.35831	0.094523	0.74344	165.869	108.905	195.467	196.327	203.012	224.249	90.3956	143.113	101.636	168.27	165.774	184.897
B1812_09310	hypothetical protein	-0.524821	0.00141808	0.806092	1.58039e-06	-0.42426	0.00504743	165.05	145.704	142.668	125.018	124.755	117.869	244.6	212.401	205.414	247.36	234.446	234.075
B1812_05630	hypothetical protein	-0.777057	0.000536388	-0.210382	0.237475	-0.0568331	0.819655	164.47	122.394	118.051	91.7093	96.0802	85.8555	103.988	111.744	77.7263	132.98	129.122	144.009
B1812_08825	hypothetical protein	-0.385787	0.0200967	-1.1684	4.78846e-08	-1.48366	2.29484e-07	164.347	146.429	134.945	129.781	129.475	138.598	48.5722	63.8128	52.4798	28.64	29.387	27.1259
B1812_12090	hypothetical protein	-0.675607	0.00223533	-2.17023	1.96591e-08	-0.541057	0.181966	163.954	169.25	163.159	134.272	123.104	105.134	24.0807	34.9866	30.3763	39.14	20.4158	31.9089
B1812_04225	hypothetical protein	0.155125	0.510952	-1.29012	2.26148e-07	0.0801715	0.74344	162.326	201.242	199.875	296.475	221.637	219.055	57.9557	59.8124	74.4225	100.03	122.572	76.3654
B1812_21090	hypothetical protein	0.158738	0.390903	-0.789689	4.11824e-05	0.324744	0.0962204	162.059	121.387	155.461	216.09	181.967	173.753	69.8024	71.7019	68.7622	135.53	118.197	129.995
B1812_06920	hypothetical protein	-0.660704	0.00149653	-0.0850692	0.619817	-0.731528	0.000279123	160.891	141.764	125.21	104.362	105.216	105.027	116.741	101.098	118.154	84.01	127.567	87.1692
B1812_18020	hypothetical protein	-0.38407	0.173218	0.478636	0.034854	-1.20171	0.000121172	160.264	111.793	125.162	130.721	117.046	106.587	111.064	206.272	150.538	105.82	66.9318	127.573
B1812_11800	hypothetical protein	-0.268438	0.373219	0.443742	0.0559091	-0.171544	0.540712	159.515	87.5436	134.706	123.73	121.041	118.781	100.634	170.505	159.029	185.66	192.632	172.337
B1812_06045	hypothetical protein	-0.45266	0.0124111	-0.922201	2.5781e-06	-0.135736	0.482067	158.039	144.218	117.688	119.544	110.415	126.733	58.8333	57.6848	67.5028	77.14	83.1053	82.9703
B1812_10925	hypothetical protein	-0.575658	0.0575447	-0.850785	0.00666018	-0.238397	0.574055	157.611	160.494	148.352	87.1799	137.055	150.771	57.6962	88.3066	66.4476	65.5	127.943	82.1496
B1812_20230	hypothetical protein	-0.51708	0.00658723	0.494986	0.00248409	-1.16402	3.59343e-07	157.443	122.838	157.694	128.159	105.658	122.782	185.424	143.363	187.899	115.15	124.377	94.4852
B1812_06425	hypothetical protein	-0.21838	0.242495	-5.14061	6.63337e-12	4.03115	3.37759e-09	157.39	137.726	147.394	131.11	155.602	159.131	4.2281	3.36453	2.46077	90.91	67.4456	92.2626
B1812_10675	hypothetical protein	-0.196435	0.361341	0.690497	0.000213942	-1.54231	1.38353e-08	157.058	189.152	127.687	141.81	172.648	164.41	202.795	199.509	229.876	106.66	110.871	97.3203
B1812_00215	hypothetical protein	-0.0754546	0.777846	1.41767	3.22189e-08	-1.38472	2.55708e-07	157.054	135.226	166.514	169.905	199.179	142.351	275.243	355.449	402.446	149.62	213.065	214.108
B1812_19825	hypothetical protein	0.360324	0.111032	-1.54719	9.62923e-06	0.458446	0.21266	157.016	153.62	229.121	293.335	266.391	234.965	39.4616	59.6178	47.9363	94.86	101.251	103.12
B1812_19950	hypothetical protein	-0.195314	0.258789	0.946906	1.65775e-07	-0.443886	0.00382719	155.855	133.842	149.903	167.045	135.262	147.462	234.041	230.24	243.684	246.84	265.737	243.809
B1812_09925	hypothetical protein	-0.994424	4.76926e-06	-0.972055	1.8362e-06	0.0831836	0.692903	155.678	107.455	128.073	68.4004	77.4983	82.0058	49.6195	54.7592	60.3781	82.61	87.5155	83.8253
B1812_14505	hypothetical protein	-0.717324	0.125086	-0.955602	0.0425387	-1.91092	0.018735	154.691	87.2044	68.4967	71.1546	63.8654	77.096	25.7911	54.4353	47.0662	4.08	51.8501	13.7935
B1812_18190	hypothetical protein	0.134441	0.628996	-2.71341	3.9677e-08	-0.022485	0.970614	153.867	95.7767	200.562	188.718	205.58	162.121	16.7554	16.1546	21.1909	35.41	18.2984	25.3016
B1812_13240	hypothetical protein	-0.14065	0.419157	-1.24581	1.33863e-08	1.10453	5.37754e-07	153.388	113.042	144.874	139.687	149.427	144.019	48.6476	50.3004	44.7035	158.54	147.332	143.705
B1812_10035	hypothetical protein	-0.212373	0.352751	-0.377761	0.048162	-0.422141	0.067811	152.638	209.232	144.285	176.688	176.012	150.021	100.738	110.884	107.419	124.98	131.329	92.5769
B1812_06050	hypothetical protein	0.147004	0.640874	0.186736	0.445311	-1.31182	0.000227376	152.634	128.973	150.736	220.098	162.894	180.618	90.1957	141.249	191.227	86.33	56.4279	103.381
B1812_13720	hypothetical protein	-0.800513	0.00608315	-0.223364	0.354908	0.244452	0.397776	152.634	131.871	99.4549	92.299	81.447	80.4926	74.0067	99.0579	97.4521	129.49	204.551	145.225
B1812_03145	hypothetical protein	-0.335148	0.198877	0.641866	0.00275437	-1.17826	3.95371e-05	152.63	154.639	121.183	122.693	137.777	134.295	163.018	196.184	195.709	96.14	175.643	99.5938
B1812_07755	hypothetical protein	-0.533759	0.0884375	-1.23728	0.00083688	-0.79868	0.119894	152.569	78.1316	140.885	91.862	114.779	85.6132	43.6487	45.1602	36.9883	41.08	44.0673	21.406
B1812_08405	hypothetical protein	-0.545424	0.00331533	1.01196	4.2506e-07	0.323036	0.0618493	152.054	144.431	141.741	120.076	115.439	115.385	308.797	229.856	209.05	467.15	415.747	460.661
B1812_06230	hypothetical protein	-0.424737	0.149226	-2.25803	7.53877e-06	-0.0387834	0.957971	151.371	225.575	156.639	165.202	141.337	144.834	24.851	45.8082	19.4678	27.49	49.9903	53.1078
B1812_12295	hypothetical protein	-0.116545	0.663007	-0.0780376	0.715216	0.623863	0.00700566	151.119	115.87	115.831	126.314	142.143	144.541	95.0631	122.952	85.2883	219.68	228.503	231.415
B1812_15235	hypothetical protein	-0.0855934	0.741097	0.526655	0.0053502	-0.719979	0.00108671	150.319	161.562	179.086	190.243	171.888	176.61	136.922	245.686	218.046	169.71	197.397	154.019
B1812_04755	hypothetical protein	-0.315661	0.174824	1.41628	1.77217e-08	-0.871972	5.79799e-05	148.27	121.713	93.3421	104.762	104.573	129.949	242.961	289.795	269.134	197.87	225.641	213.98
B1812_10910	hypothetical protein	-0.00530881	0.979836	0.160056	0.26724	-0.235685	0.151603	147.246	106.403	109.354	142.387	134.674	141.967	115.644	116.602	104.002	136.86	132.917	144.862
B1812_15400	hypothetical protein	1.10386	1.85966e-07	-1.42079	2.40225e-09	-0.720724	0.000754012	147.008	159.18	146.765	368.223	372.88	396.665	48.1092	43.5723	49.658	45.38	35.3453	43.729
B1812_01075	hypothetical protein	-0.429307	0.00787487	0.971244	1.0113e-07	-0.276383	0.0661295	146.943	142.485	146.538	128.96	127.466	122.17	258.588	227.811	228.773	311.69	272.111	274.884
B1812_14545	hypothetical protein	1.06494	0.0110604	0.81962	0.0263427	-2.96315	2.73324e-05	145.753	261.482	52.9252	306.914	288.558	332.381	199.891	166.317	195.63	32.09	35.2759	35.0186
B1812_10670	hypothetical protein	0.718106	0.000763288	-0.342672	0.0849211	-0.698102	0.0074189	145.516	137.575	165.897	274.275	273.231	316.134	71.0199	110.08	115.012	109.66	79.2044	75.1738
B1812_12480	hypothetical protein	0.0835162	0.692286	-0.195045	0.207749	-0.234968	0.194905	145.512	114.771	144.536	164.475	176.229	158.629	86.3741	96.61	111.719	109.32	141.698	114.533
B1812_21165	hypothetical protein	-0.61688	0.0200058	0.350275	0.095938	-1.75462	2.7298e-06	145.198	117.291	103.146	95.304	101.422	80.4294	126.379	143.125	118.467	42.09	80.3336	50.3862
B1812_11255	hypothetical protein	0.488652	0.152284	-0.241636	0.503167	0.455592	0.272538	144.285	115.53	157.795	256.311	196.554	237.186	82.8711	157.307	63.5108	173.52	222.678	193.919
B1812_21490	hypothetical protein	-0.727875	4.02884e-05	-1.67176	1.81501e-11	0.708262	6.06651e-05	143.06	125.524	138.687	94.0216	102.225	90.9637	31.0773	40.8222	34.774	83.59	91.4716	78.4388
B1812_19780	hypothetical protein	-0.739473	0.00839258	-0.506426	0.0407673	0.243713	0.423383	142.876	112.738	162.835	86.1234	108.478	95.6518	85.0565	97.1716	63.4704	182.29	101.557	143.637
B1812_13345	hypothetical protein	-0.270203	0.0908859	0.0917497	0.494742	-0.876456	2.08901e-06	142.579	111.056	119.896	128.567	108.743	123.589	109.02	108.887	112.828	93.75	88.9853	79.3545
B1812_16635	hypothetical protein	-0.594739	0.00673439	-0.94364	1.46419e-05	-1.22137	2.76018e-06	142.366	163.717	123.504	109.636	113.053	107.692	67.6833	52.5247	66.6503	34.38	33.4581	49.8937
B1812_03875	hypothetical protein	-0.437094	0.0152683	1.2752	2.94737e-09	-0.279151	0.0729661	142.082	145.023	130.727	106.368	128.839	126.172	274.744	271.342	299.226	344.95	341.271	325.063
B1812_10075	hypothetical protein	-0.191336	0.369447	1.07848	2.73943e-07	-0.864169	2.64144e-05	142.082	118.401	128.875	140.376	126.924	131.098	186.703	257.524	246.586	214.7	162.246	173.316
B1812_20000	hypothetical protein	1.80959	1.0171e-10	-0.266458	0.0945753	-0.252959	0.18896	141.872	133.72	157.534	549.394	616.241	609.419	91.359	92.8865	116.813	133.64	122.381	109.412
B1812_05830	hypothetical protein	-0.532417	0.0132976	0.083444	0.649027	-0.493671	0.0196117	141.657	89.8998	116.442	103.398	94.6307	80.334	90.8443	114.624	98.6075	127.26	88.587	99.9715
B1812_13395	hypothetical protein	-0.121177	0.592007	0.0494968	0.780546	-0.459204	0.0229252	141.323	160.038	121.009	144.239	147.06	159.711	98.7658	134.797	129.195	122.21	127.877	133.355
B1812_12100	hypothetical protein	0.230868	0.26328	-0.576707	0.00260763	-0.425343	0.0558493	141.249	132.157	112.227	201.742	155.71	172.55	66.6996	75.7115	72.0016	97.43	60.6677	77.2339
B1812_05360	hypothetical protein	-0.474895	0.070122	-0.446534	0.0600996	-1.00042	0.00260902	141.073	112.416	129.495	88.3378	121.81	114.425	48.8956	98.7799	91.4574	71.32	42.2369	57.9495
B1812_18830	hypothetical protein	-0.0964705	0.610055	0.468087	0.00143327	-0.512112	0.00133002	141.033	149.553	138.189	171.825	150.326	147.557	161.362	153.896	181.303	166.89	161.522	176.591
B1812_02075	hypothetical protein	-0.357775	0.141545	-0.635779	0.00680994	0.481244	0.0691147	141.031	142.398	96.2744	126.044	104.409	111.511	67.9424	62.5875	70.324	138.04	123.43	147.749
B1812_03465	hypothetical protein	-0.404436	0.0471479	-0.630068	0.00131341	1.06363	9.59131e-06	140.244	117.935	125.708	117.971	95.3993	127.937	83.9758	75.7111	52.1728	227.99	182.556	220.814
B1812_18690	hypothetical protein	0.21285	0.26639	0.830967	7.2997e-06	-0.119636	0.504697	139.794	146.561	123.458	160.73	192.565	203.312	201.773	217.482	189.18	243.03	275.311	297.494
B1812_05050	hypothetical protein	-0.270524	0.163635	-0.39174	0.0210839	0.358469	0.05937	139.739	175.425	154.167	138.492	150.292	164.318	88.2881	94.312	115.159	174.08	196.621	183.464
B1812_06475	hypothetical protein	-0.654341	0.000245058	-4.87348	3.00644e-15	1.42139	4.01258e-05	139.593	99.2769	144.63	96.8316	88.9042	95.2741	2.81634	4.02221	3.65131	15.26	13.0946	13.3269
B1812_17870	hypothetical protein	-0.477622	0.0110199	-1.28996	1.1775e-07	-0.123205	0.609055	139.447	105.128	103.651	100.393	92.8392	96.8889	32.1105	40.3607	45.4925	48.39	57.175	52.218
B1812_13770	hypothetical protein	-0.633442	0.00647156	-2.79293	3.1113e-10	0.337756	0.348914	139.405	127.664	219.283	116.018	118.612	120.855	19.3433	25.3195	13.2124	36.88	25.5613	44.0489
B1812_19220	hypothetical protein	-0.955548	0.000500101	-2.80462	8.67744e-08	0.304862	0.588215	138.993	161.099	122.865	86.64	87.8991	76.5994	11.2839	12.5235	26.9244	33.67	22.9524	31.1914
B1812_03040	hypothetical protein	0.222222	0.359757	0.334998	0.0929409	-0.416583	0.0768	138.889	118.979	159.722	179.926	208.123	178.67	112.189	168.702	156.798	156.26	163.144	155.98
B1812_06250	hypothetical protein	0.250099	0.25342	2.17419	1.00482e-11	-1.16543	1.62469e-06	137.418	129.378	149.427	193.294	178.779	206.659	549.319	397.886	651.802	312.53	403.173	307.603
B1812_17130	hypothetical protein	-0.233582	0.158063	1.37928	1.92144e-10	-1.19037	1.44361e-08	137.309	126.509	125.772	131.976	126.059	129.047	292.335	295.662	260.686	204	169.322	167.138
B1812_17625	hypothetical protein	-1.24032	0.000643697	-1.18389	0.000815936	0.435392	0.292266	136.367	164.238	118.625	63.8488	72.9187	64.8116	53.6988	38.9523	59.4065	80.61	121.111	100.375
B1812_21520	hypothetical protein	-0.544166	0.0447527	0.0472924	0.841489	0.313879	0.226585	136.079	195.751	128.462	119.506	128.992	110.285	100.915	129.803	158.898	209.09	271.504	225.149
B1812_15820	hypothetical protein	-0.24635	0.181186	0.253767	0.0923557	-1.20345	3.59343e-07	135.943	121.774	123.305	120.302	126.006	129.011	103.89	131.217	146.662	83.66	87.2462	68.7197
B1812_11470	hypothetical protein	-0.161426	0.534521	-4.14421	1.83285e-09	0.82359	0.162549	135.813	195.778	179.243	246.973	148.104	146.314	7.80247	7.73934	7.08923	21.62	16.9012	21.6014
B1812_13445	hypothetical protein	-0.414351	0.0266913	-2.22462	6.97613e-10	0.160853	0.61777	135.785	138.732	155.422	120.388	127.07	128.367	17.6791	32.1969	26.0195	35.53	41.3349	48.3009
B1812_17240	hypothetical protein	-0.14075	0.663165	-1.37924	0.000112666	0.00956047	0.984853	135.565	238.047	149.934	184.739	186.349	159.458	53.9898	63.1327	42.75	79.22	57.3556	103.817
B1812_14500	hypothetical protein	-1.52143	0.000717837	-3.44907	5.26786e-06	-1.78529	0.109232	135.556	110.165	90.6857	43.6383	55.3057	35.3254	4.14183	3.27202	19.4678	7.85	0	0
B1812_09150	hypothetical protein	0.247363	0.22491	-1.9033	6.16265e-08	-0.377913	0.306381	135.306	116.223	166.056	211.362	187.267	175.863	28.178	31.5916	30.5261	46.07	32.0793	24.5763
B1812_01750	hypothetical protein	0.0630877	0.756609	0.372686	0.0118161	-0.616881	0.000516092	134.85	98.9567	114.756	142.114	142.051	139.087	117.848	140.767	116.959	110.09	124.831	121.187
B1812_12400	hypothetical protein	-0.0779786	0.815286	-3.37917	4.62066e-07	-0.624394	0.462013	134.154	174.863	240.545	182.12	163.065	252.096	14.3831	11.3988	13.6346	21.55	5.82658	12.2337
B1812_13330	hypothetical protein	0.333423	0.0630011	-2.4123	1.68291e-09	1.49852	2.29748e-05	133.663	107.964	110.412	167.657	165.872	185.773	17.2713	18.6037	17.8604	69.61	72.9251	84.7908
B1812_04475	hypothetical protein	-0.116677	0.745781	-0.541146	0.0794787	-0.37078	0.380843	133.597	122.631	88.4749	109.966	150.084	110.137	64.4777	68.0441	60.5136	93.8	56.1709	68.9673
B1812_00940	hypothetical protein	-0.7323	0.000160707	-1.83896	5.60443e-11	1.48663	1.32568e-08	133.4	142.425	108.843	96.0423	81.8436	91.5559	33.7974	27.8303	28.2576	121.97	120.755	120.653
B1812_16745	hypothetical protein	-0.346934	0.127843	-0.557493	0.00964563	-0.0509895	0.867498	132.965	99.152	133.456	107.111	123.656	103.472	45.9818	85.5237	77.0907	103.41	99.0868	86.1905
B1812_11935	hypothetical protein	-0.838063	4.06339e-05	-0.140852	0.354342	-0.918528	6.46192e-06	132.683	128.691	108.558	82.9396	83.2158	74.9827	79.3432	95.7569	105.947	67.92	80.3334	67.0822
B1812_21210	hypothetical protein	0.981274	0.000220827	0.664669	0.00333776	0.389923	0.0947156	132.246	110.72	162.622	274.407	304.232	353.344	134.004	263.872	151.013	402.68	320.024	296.106
B1812_21345	hypothetical protein	-0.324852	0.166807	-1.95892	2.56737e-07	0.397939	0.288535	132.096	128.21	169.171	135.955	164.117	101.541	37.7481	29.9409	24.402	58.35	65.9187	49.4926
B1812_03710	hypothetical protein	0.169385	0.361341	1.36515	8.23486e-10	-0.256879	0.0963512	131.357	114.883	124.052	149.742	187.181	151.887	282.525	255.611	260.727	337.53	329.426	303.233
B1812_13980	hypothetical protein	-0.404875	0.377161	1.25304	0.00035503	-0.569278	0.0995436	130.997	191.087	111.613	122.876	139.464	107.691	152.461	442.272	295.416	258.64	381.641	204.915
B1812_03530	hypothetical protein	0.449123	0.0544947	0.405533	0.049023	-0.248731	0.299071	129.915	116.649	168.253	193.909	221.124	242.319	147.321	128.234	183.528	172.04	244.561	149.669
B1812_08675	hypothetical protein	0.595738	0.0342859	-0.666385	0.0151149	-1.88661	4.17717e-05	128.907	74.2271	77.3517	143.41	197.765	146.182	33.3033	70.2572	43.9284	12.3	26.7472	20.4607
B1812_09760	hypothetical protein	-0.543324	0.00120939	-0.490867	0.000934187	-0.0551203	0.758599	128.48	133.268	125.571	105.7	110.712	94.4678	76.8698	82.6936	70.8015	100.68	111.316	110.253
B1812_10875	hypothetical protein	-0.495381	0.0174001	-0.00513831	0.978275	0.0072755	0.975944	128.393	146.41	122.944	102.929	124.218	101.6	128.232	100.893	104.279	147.94	156.765	179.276
B1812_17875	hypothetical protein	-0.653906	0.00277743	-3.43791	1.38376e-10	-0.515027	0.296666	127.641	106.419	94.7441	71.0903	88.509	84.0671	5.46969	12.6292	7.14217	7.58	12.901	5.76106
B1812_19835	hypothetical protein	-0.573503	0.00386998	1.63028	4.484e-10	-0.433856	0.0186932	127.636	141.25	111.844	94.2023	99.114	104.67	370.625	272.37	344.991	341.35	396.023	321.553
B1812_08255	hypothetical protein	-0.00589001	0.983472	0.739183	0.000319776	-0.276829	0.184813	127.305	106.803	127.223	140.796	146.084	133.035	173.314	177.148	154.611	196.12	181.301	231.764
B1812_11965	hypothetical protein	0.280213	0.127352	-1.60914	4.13937e-10	0.165175	0.388148	127.254	158.288	154.922	222.505	192.61	208.523	32.7337	49.8515	38.394	67.86	61.4205	66.3427
B1812_14245	hypothetical protein	0.0726487	0.811465	2.00183	7.06064e-10	-2.31807	4.56302e-10	127.005	162.373	88.9692	159.267	126.758	168.717	413.623	364.848	455.42	119.69	138.844	101.798
B1812_13365	hypothetical protein	-0.579034	0.073615	-0.603322	0.0522002	-0.554794	0.191258	126.425	114.453	93.2506	89.0514	77.3878	94.0457	32.5127	79.6925	74.28	73.37	65.6771	41.4271
B1812_13255	hypothetical protein	-0.0125726	0.962223	-2.88108	2.11926e-12	2.9146	1.04142e-11	126.313	82.4684	158.455	137.706	134.622	138.616	11.1236	14.3793	14.4333	156.99	143.921	140.141
B1812_14390	hypothetical protein	-0.275039	0.0930193	0.574803	0.000161491	0.44547	0.0042033	126.043	99.3932	114.166	106.137	106.895	113.588	149.341	137.797	133.953	297.07	242.997	295.979
B1812_14360	hypothetical protein	-0.839786	3.36805e-05	-0.576654	0.000702247	-0.291856	0.129868	124.83	107.663	118.539	73.573	72.2316	83.6822	56.1113	68.5028	71.252	76.54	80.3569	75.8982
B1812_16740	hypothetical protein	1.32519	4.65995e-07	-0.436275	0.0237751	0.175784	0.445153	124.447	143.239	134.755	368.18	380.549	430.173	74.0963	97.5832	76.2525	104.88	178.948	133.827
B1812_13360	hypothetical protein	-0.260194	0.114158	0.701135	1.39615e-05	-0.137181	0.380912	124.363	94.6286	109.683	106.311	113.863	99.1555	141.007	144.7	158.824	199.25	186.485	201.259
B1812_02960	hypothetical protein	0.280423	0.172411	1.76479	1.1692e-10	-0.706241	0.000242016	124.231	136.787	98.8928	163.225	182.97	160.574	335.8	335.021	342.758	264.33	338.722	304.732
B1812_10110	hypothetical protein	0.0743857	0.792831	-0.467996	0.0421262	0.463823	0.0794569	123.927	83.429	95.2031	140.484	113.728	118.055	63.6561	69.9256	49.0528	124.04	110.732	130.622
B1812_06925	hypothetical protein	0.706763	0.000322451	-2.06025	2.39319e-09	0.0591835	0.867666	123.482	114.976	105.54	207.402	229.736	219.326	19.883	30.9179	18.1272	42.83	32.1346	28.8069
B1812_14635	hypothetical protein	-0.521013	0.00692642	-0.758576	6.48633e-05	0.125232	0.538759	123.315	118.175	118.289	94.8615	98.9391	99.1497	44.4487	61.3727	74.1868	88.61	101.826	91.5346
B1812_00065	hypothetical protein	-0.550907	0.00608315	-0.0752041	0.660523	-0.478322	0.0171974	123.303	137.125	115.934	99.563	101.321	97.8124	95.8892	118.098	84.831	91.84	121.587	99.2255
B1812_17375	hypothetical protein	-0.501605	0.00822123	0.800662	1.30166e-05	0.382625	0.0253618	122.752	120.712	93.3	95.6289	101.955	79.5233	165.769	172.413	149.347	295.58	325.873	301.332
B1812_07595	hypothetical protein	-0.0209479	0.964149	0.873656	0.00373632	-1.10231	0.00255595	122.063	95.9221	100.636	144.35	109.576	115.548	91.7204	192.596	225.314	101.98	96.4494	136.413
B1812_06835	hypothetical protein	-0.422636	0.0186498	-0.302996	0.0542628	-0.209117	0.272538	121.778	115.074	106.565	101.062	91.8452	106.874	71.4331	77.7437	82.628	89.63	109.78	93.8459
B1812_04945	hypothetical protein	-0.759344	0.00117012	-2.3405	4.58161e-09	1.65618	7.34354e-06	121.583	142.742	116.417	78.3315	92.5481	90.9598	16.0874	25.5523	19.8946	82.85	128.77	81.2095
B1812_21500	hypothetical protein	-0.417083	0.00692642	-0.129229	0.311667	-0.11082	0.462711	121.241	107.757	117.343	104.883	97.3686	100.669	92.6556	89.2581	82.7182	108.72	127.187	120.498
B1812_05925	hypothetical protein	-0.218724	0.459388	-1.3316	0.000124383	0.0204153	0.96802	120.895	155.015	135.975	114.831	149.624	146.666	27.5183	59.4928	47.6028	91.14	60.9342	47.8789
B1812_20640	hypothetical protein	-0.369936	0.0529989	0.383344	0.0181576	-1.35678	5.38908e-08	120.477	109.021	123.994	110.202	109.347	99.9368	110.763	116.737	162.862	66.34	85.0332	68.2038
B1812_14650	hypothetical protein	-0.550688	0.00674999	1.32359	9.54834e-09	-0.113276	0.540548	120.406	114.489	86.0179	79.5829	78.6589	96.6581	233.205	219.485	213.31	291.24	319.968	283.52
B1812_02345	hypothetical protein	-0.758445	0.000197532	-0.6985	0.000132881	-1.18153	2.65816e-06	120.154	132.556	127.838	80.4309	93.3326	89.1243	65.5532	57.8472	73.2093	44.69	49.3063	32.3466
B1812_00300	hypothetical protein	-0.723933	0.000419733	-4.14523	1.29528e-11	1.33068	0.0021007	120.099	164.964	152.525	102.519	100.836	102.428	7.2865	5.26705	7.54358	23.24	21.6915	30.0064
B1812_08815	hypothetical protein	-0.44445	0.0108693	-0.170836	0.243519	-0.510151	0.00353812	119.872	84.8576	100.687	89.0046	84.4722	86.6933	82.8328	77.6782	65.6776	84.92	74.3259	70.2463
B1812_07000	hypothetical protein	0.000322359	0.998875	-2.35635	4.04049e-10	1.0634	0.000405232	118.97	125.827	166.125	148.472	163.062	163.409	14.6325	26.9195	24.3618	64.69	74.724	61.6757
B1812_15655	hypothetical protein	0.32977	0.0852958	0.865921	7.88692e-06	0.512468	0.00329857	118.915	85.4708	111.493	147.24	152.598	162.674	152.732	153.003	173.792	333.95	374.123	290.303
B1812_12540	hypothetical protein	0.214026	0.53754	0.32175	0.241062	-1.39892	0.000519437	118.757	123.364	82.8818	172.901	115.463	153.136	71.1797	154.267	116.898	55.38	84.3521	47.9931
B1812_07575	hypothetical protein	-0.577291	0.165208	-1.72664	0.0012324	0.676451	0.293266	118.648	58.8954	101.722	48.8407	106.549	67.3675	13.9546	29.4336	21.8355	66.22	51.3314	39.8059
B1812_01530	hypothetical protein	-0.00474508	0.982172	0.329861	0.0241791	-0.664015	0.000233305	118.076	106.419	120.281	126.856	146.974	128.145	103.377	128.034	131.237	113.67	100.964	117.526
B1812_09770	hypothetical protein	-0.893354	7.97265e-06	-2.94189	2.13944e-14	-0.149533	0.506103	117.978	124.777	111.549	82.2453	71.645	69.367	16.0207	11.6038	11.5598	16.85	16.0415	17.3758
B1812_08490	hypothetical protein	-0.39859	0.0198881	-0.55874	0.000496056	0.350149	0.0351076	117.534	120.686	100.367	104.828	97.6043	96.8569	58.5136	73.8327	59.516	117.48	111.935	125.518
B1812_10160	hypothetical protein	-0.240124	0.171637	-0.790682	2.71046e-05	-0.175002	0.388289	117.36	88.5159	103.309	98.8538	101.18	104.594	47.2661	51.7752	49.0034	57.82	62.245	72.4311
B1812_13130	hypothetical protein	0.627803	0.00959602	0.732753	0.000776442	-0.636572	0.00574449	116.997	207.457	122.055	283.35	272.062	225.098	176.895	206.968	214.739	187.97	200.08	170.85
B1812_00505	hypothetical protein	0.720201	0.0177117	0.672946	0.0127556	-0.936897	0.0037599	116.945	137.728	106.187	204.583	261.433	226.879	89.0432	190.841	222.061	150.76	123.195	91.5135
B1812_17740	hypothetical protein	-0.170055	0.438544	0.85097	1.59251e-05	-0.944299	1.43268e-05	116.635	79.8654	129.209	109.516	111.532	110.825	163.303	138.195	183.598	112.76	138.591	113.954
B1812_19585	hypothetical protein	0.615273	0.000955442	0.469291	0.00404379	-0.3591	0.0442883	115.484	86.2703	113.03	183.367	170.59	209.929	108.762	128.581	124.464	132.24	138.026	140.647
B1812_19235	hypothetical protein	-0.240443	0.265138	0.763294	8.1666e-05	-1.39644	1.31069e-07	115.302	80.9488	127.656	100.291	107.668	107.295	123.917	148.029	185.248	79.88	92.4688	77.5337
B1812_15230	hypothetical protein	-0.175238	0.348214	2.50746	1.98804e-14	-0.221327	0.174018	115.273	77.9914	107.275	103.177	100.988	103.045	533.531	460.829	422.806	590.72	574.588	593.525
B1812_02865	hypothetical protein	-0.297044	0.34921	-0.735979	0.0177266	-0.633706	0.140666	115.223	118.034	87.9376	87.2767	101.394	116.574	62.1275	55.6243	42.1802	47.12	49.9903	48.6822
B1812_12290	hypothetical protein	-0.200185	0.608936	-0.124656	0.700987	1.30941	0.000244203	114.846	70.8536	99.891	80.8575	89.4116	124.822	77.3732	88.4573	53.7899	281.39	216.042	298.858
B1812_04830	hypothetical protein	-0.493747	0.00442346	-1.20111	2.05607e-08	2.20275	3.24201e-12	114.654	126.478	118.74	101.922	96.9744	99.491	50.6072	38.7394	42.6126	297.25	318.334	261.463
B1812_10515	hypothetical protein	-0.52066	0.0626549	-0.560271	0.0305393	-0.505956	0.127302	114.468	80.9319	63.8278	67.3768	75.9587	63.7613	32.3713	55.9961	56.793	44.89	57.7624	45.216
B1812_05945	hypothetical protein	-0.167827	0.459369	0.0354436	0.843866	-0.744559	0.000441508	114.003	96.4146	118.139	116.077	113.611	110.945	66.7086	105.904	114.02	74.67	94.1916	75.5995
B1812_14805	hypothetical protein	-0.488731	0.0036227	0.609262	8.97938e-05	-0.0940524	0.566677	113.771	105.805	108.165	94.7256	98.3569	80.755	144.114	136.177	137.384	179.4	217.042	174.69
B1812_15915	hypothetical protein	0.0584084	0.789866	1.98822	2.23587e-12	-1.35604	8.85161e-09	113.656	119.205	106.813	125.294	149.649	138.978	371.549	340.901	416.747	198.91	227.946	212.882
B1812_11860	hypothetical protein	0.067475	0.744058	2.20159	1.85172e-13	-1.40402	2.76528e-09	113.58	102.434	113.376	148.469	122.002	133.957	416.081	373.022	484.291	227.29	249.817	218.817
B1812_12505	hypothetical protein	-0.291272	0.257288	1.92203	1.99499e-10	0.486766	0.00936995	113.465	75.2701	113.895	80.0542	112.179	95.8644	258.225	328.165	371.466	676.06	638.018	621.753
B1812_00140	hypothetical protein	0.362682	0.0569511	-0.503951	0.00837648	-0.443458	0.0574487	113.443	84.6106	100.455	138.638	162.624	147.127	48.7654	58.045	68.5292	61.24	70.5873	55.5464
B1812_08420	hypothetical protein	-1.05168	7.2352e-05	-0.438163	0.0307787	0.410838	0.0770043	112.768	79.2738	83.9223	46.4512	49.4346	59.6489	50.8818	65.633	52.1895	104.82	116.711	106.317
B1812_05510	hypothetical protein	-0.435406	0.371481	-1.17321	0.0242577	-1.17247	0.14421	112.503	158.058	65.6426	93.7947	95.7981	80.7673	17.194	91.8595	26.895	12.23	38.8876	27.5869
B1812_04010	hypothetical protein	-0.313221	0.0898168	-0.0209185	0.896672	0.180987	0.29979	112.321	111.174	94.7531	106.861	89.3379	103.178	103.53	85.6713	74.5627	142.3	134.396	154.402
B1812_16225	hypothetical protein	-0.456482	0.121459	-0.971953	0.00137105	-0.764529	0.0481374	111.972	86.2209	60.9272	63.5433	80.5985	71.9538	23.5815	59.3058	29.9578	33.37	30.4992	27.3272
B1812_09275	hypothetical protein	-0.574055	0.000340606	0.647547	1.35231e-05	0.203534	0.146702	111.947	94.0839	115.622	86.1551	83.89	81.4846	137.504	151.44	131.188	253.03	237.427	213.119
B1812_14240	hypothetical protein	-0.375413	0.127189	0.0810834	0.70427	-0.411718	0.10179	111.011	121.122	98.3023	89.2747	101.462	105.731	83.9437	102.296	102.72	130.14	98.451	89.0621
B1812_10860	hypothetical protein	0.0247547	0.898722	1.07547	7.1117e-09	-1.06479	4.64126e-08	110.661	96.863	108.584	132.035	115.052	128.93	184.594	175.985	195.872	134.07	124.388	127.666
B1812_15695	hypothetical protein	-0.813999	1.43818e-05	-1.11725	2.57471e-08	0.194461	0.243637	110.654	92.7167	103.082	74.0077	60.613	69.2477	38.7531	36.7337	42.3621	61.36	66.4098	68.1958
B1812_01230	hypothetical protein	-0.599537	0.000435703	0.15668	0.239544	0.185071	0.22179	110.328	85.371	101.263	72.419	73.5726	82.3059	96.1726	86.9453	92.5066	150.97	151.082	152.62
B1812_10645	hypothetical protein	0.256721	0.281967	0.129046	0.536612	-0.676897	0.00869036	109.281	105.249	164.191	175.21	170.592	170.138	110.885	95.9445	134.078	103.05	96.1066	106.674
B1812_18465	hypothetical protein	-0.109116	0.704331	0.955597	2.64635e-05	-0.407541	0.0564759	108.965	153.018	125.869	157.4	110.584	149.499	200.634	218.16	198.015	205.21	257.622	217.664
B1812_02510	hypothetical protein	-0.293011	0.0768527	1.7521	7.12529e-12	-0.925044	1.61811e-06	108.755	115.298	105.449	108.059	105.179	101.047	347.151	274.552	309.031	235.68	232.652	241.11
B1812_20225	hypothetical protein	-0.564789	0.00189457	1.33918	2.14331e-09	-1.9587	1.856e-11	108.488	104.698	123.601	80.6667	100.266	85.5948	252.119	210.145	250.403	94.96	94.8872	76.6715
B1812_10150	hypothetical protein	0.0739528	0.802034	-0.92846	0.00102912	0.33234	0.307324	108.206	113.25	126.736	133.928	154.011	138.247	34.0707	62.261	54.3515	89.13	77.5188	114.633
B1812_17565	hypothetical protein	-0.0507506	0.790354	1.72037	4.5621e-12	-0.224266	0.138491	108.107	93.1579	108.516	118.562	109.499	120.944	320.785	267.851	264.891	346.38	374.103	338.762
B1812_10730	hypothetical protein	1.35966	3.12687e-08	0.910693	2.18682e-06	-0.979699	3.78654e-06	107.94	85.5861	126.383	303.88	298.405	349.935	181.226	167.084	150.651	124.89	108.866	133.515
B1812_01550	hypothetical protein	-0.0643281	0.743302	1.04939	4.1495e-08	-0.665398	8.74757e-05	107.593	103.122	97.0924	109.399	126.113	109.04	175.31	170.486	186.592	169.6	175.963	143.502
B1812_11530	hypothetical protein	0.189229	0.345058	0.379013	0.0170015	-0.12961	0.481077	107.549	70.7441	114.877	136.173	113.809	133.626	113.155	99.4849	99.8133	148.32	127.073	139.452
B1812_19590	hypothetical protein	0.0723619	0.741014	-0.295452	0.0774004	-0.097755	0.652169	105.8	104.883	97.855	122.312	127.782	128.939	56.7777	85.002	68.3678	86.84	103.489	95.6992
B1812_11040	hypothetical protein	-0.125631	0.682803	-1.73587	2.61314e-05	0.563386	0.214401	105.62	91.3605	113.655	126.39	104.707	101.143	18.5644	32.321	23.3407	63.19	48.6467	51.4108
B1812_04020	hypothetical protein	-0.684815	0.0029705	-0.121683	0.524983	0.230263	0.297421	104.688	87.0294	106.114	69.2719	78.2263	68.2132	67.2221	83.1229	76.9134	162.77	108.042	121.698
B1812_18800	hypothetical protein	-0.777448	0.000643699	-2.36863	2.14028e-10	-0.187243	0.555831	103.829	57.9551	72.4456	45.8664	56.7157	53.406	13.5527	11.8009	11.5658	17.69	12.4916	17.0543
B1812_15740	hypothetical protein	-0.264919	0.165208	-0.306046	0.0638673	-0.784453	0.000383142	103.437	99.2435	85.7421	97.2926	100.715	82.3432	61.3396	59.6161	74.0383	57.74	57.4167	48.4656
B1812_09975	hypothetical protein	1.21008	2.35343e-05	-0.00769081	0.977898	-0.484083	0.124071	103.334	107.84	68.5419	252.183	202.538	303.101	64.7218	82.4017	79.7525	80.13	69.8623	87.2784
B1812_18480	hypothetical protein	-0.269354	0.341007	1.22053	2.4811e-06	-1.28052	7.63323e-06	103.275	75.6825	99.1419	89.8376	89.8783	88.2507	148.013	152.273	255.905	106.72	134.037	85.8581
B1812_12740	hypothetical protein	0.289914	0.0914735	0.0768248	0.614704	0.360171	0.030383	102.941	93.2578	107.458	141.834	139.008	153.064	74.2753	106.969	87.006	169.48	178.561	151.329
B1812_04135	hypothetical protein	-0.871551	0.000245644	-1.47743	2.70351e-07	-0.247165	0.395421	102.815	105.492	78.8818	66.1983	58.129	57.5717	20.2803	33.6339	31.7069	31.22	42.7369	31.4495
B1812_12720	hypothetical protein	-0.0285108	0.896776	-1.8064	4.17185e-10	1.19742	2.43456e-06	102.554	88.3945	82.9885	106.223	101.182	105.69	22.6575	19.3876	23.2972	72.35	82.6241	63.3142
B1812_01845	hypothetical protein	-0.889821	2.0777e-05	-1.97193	6.99574e-11	-0.328661	0.148303	102.472	89.1389	82.4412	56.3155	65.2901	51.2324	17.8619	23.2493	17.0235	26.2	20.2772	20.6667
B1812_14180	hypothetical protein	-0.311892	0.125626	-1.21828	4.39732e-07	-0.0212659	0.940188	101.185	98.6533	96.0584	90.3091	94.4644	93.7658	24.5751	40.2707	42.7618	43.09	56.2458	54.0659
B1812_04290	hypothetical protein	-0.0993882	0.790912	-1.24418	0.0016954	-0.326549	0.552622	101.01	72.1084	63.504	94.3514	94.4061	68.5309	17.2598	34.1963	29.5416	24.25	32.0462	39.7596
B1812_18855	hypothetical protein	0.414391	0.520047	-0.220157	0.717127	0.839817	0.196057	100.871	83.7644	53.6603	102.193	138.647	130.332	12.1532	111.452	75.0102	182.38	118.307	141.73
B1812_18060	hypothetical protein	-0.714431	0.0201591	-2.81915	2.18219e-06	0.87359	0.160062	99.953	78.2308	92.8322	83.0175	48.7124	64.6629	5.43909	8.60675	17.1878	33.03	19.272	31.7694
B1812_14470	hypothetical protein	-0.402685	0.0659181	-2.38437	3.81824e-08	1.41628	0.000338749	99.7366	86.216	83.4996	94.3704	70.5003	74.7097	11.6346	14.3669	15.5906	51.46	50.0682	67.002
B1812_20235	hypothetical protein	-0.669438	0.000725426	-0.919578	6.58726e-06	-0.695304	0.00144415	99.5968	70.114	87.3675	62.3044	63.4454	61.4274	35.8549	35.1966	41.6268	32.55	42.3672	27.3441
B1812_20975	hypothetical protein	-0.302894	0.476546	-0.175579	0.626373	-0.552618	0.241303	99.4079	65.5742	65.9532	84.1596	73.7409	60.0533	57.9857	62.1683	48.6694	82.47	29.161	66.3848
B1812_17920	hypothetical protein	-0.755887	0.00245007	0.675925	0.00138087	-0.67229	0.00324664	98.6318	88.433	81.8076	68.1467	60.3236	57.437	151.089	84.983	133.296	98.12	133.628	98.2916
B1812_09745	hypothetical protein	0.39178	0.126175	0.67661	0.0032857	-0.538227	0.0334773	97.5405	79.8564	127.582	153.108	164.587	142.415	97.5648	150.715	154.709	140.22	137.102	122.357
B1812_18360	hypothetical protein	-0.519351	0.00705947	-4.03852	3.25503e-13	0.590229	0.0894904	97.3618	101.767	112.074	94.8141	75.0159	84.5622	5.69111	5.99553	4.04774	14.12	7.47457	13.8772
B1812_10680	hypothetical protein	-0.255592	0.315643	-0.522889	0.0215079	0.101555	0.736443	97.011	93.4745	80.8399	95.6854	87.1606	82.1688	33.8747	77.4055	50.5361	79.61	88.9094	76.9137
B1812_10940	hypothetical protein	-0.272332	0.167608	-2.26692	4.22074e-10	-0.0231899	0.951981	96.6705	124.72	108.873	102.341	104.218	110.771	15.3349	19.7156	21.1538	28.87	33.2412	19.8833
B1812_01470	hypothetical protein	-0.224586	0.266211	-1.30213	5.28876e-07	-0.194881	0.474578	96.3477	72.2096	72.0195	76.9959	76.3288	86.4988	26.0134	30.2837	24.2778	42.18	31.1842	29.4152
B1812_03295	hypothetical protein	-0.580068	0.115676	0.30862	0.293327	-1.06884	0.00674605	96.2752	93.741	103.916	65.8265	102.988	63.6358	54.6559	150.464	111.349	75.44	55.3525	79.5192
B1812_02385	hypothetical protein	-0.11467	0.666549	1.23693	1.84554e-07	-0.0754147	0.712184	96.2579	85.092	81.3565	98.6358	84.332	101.889	200.561	152.693	172.539	253.41	244.816	217.676
B1812_17990	hypothetical protein	-0.0406803	0.874324	-0.0490373	0.790609	0.295029	0.139107	95.9919	63.3777	110.938	91.7106	99.6513	109.001	82.3312	64.4069	67.9188	131.92	113.328	135.387
B1812_14420	hypothetical protein	-0.296156	0.0469303	0.619039	2.31226e-05	-0.373781	0.00787784	95.8383	86.0839	101.165	88.8518	92.4327	87.6486	129.366	119.658	114.01	138.08	130.862	137.664
B1812_20090	hypothetical protein	0.058012	0.817427	-0.0770025	0.66779	0.904606	4.03537e-05	95.7015	58.5803	103.465	102.886	102.133	99.8911	54.5586	69.1751	76.0289	193.37	172.95	174.375
B1812_17665	hypothetical protein	-0.710969	0.00712802	1.73589	1.10572e-09	-1.82684	7.17445e-09	95.6704	96.6216	98.6152	57.3622	90.8038	62.1875	278.557	277.524	255.368	86.41	129.728	122.164
B1812_16475	hypothetical protein	0.0584705	0.866701	-2.28212	1.12335e-05	0.0716961	0.921479	95.5852	139.37	107.341	114.828	152.206	142.689	10.0728	23.9084	21.1362	28.44	23.7286	32.109
B1812_09270	hypothetical protein	-0.646114	0.000830559	-1.96699	1.77704e-10	0.810394	0.000504981	94.9157	68.8638	72.6463	57.8435	59.9494	57.1897	14.9474	19.6843	15.2646	46.85	35.6917	45.7163
B1812_17660	hypothetical protein	0.55688	0.0141993	-0.8673	0.000369568	0.944571	0.000411091	94.5463	153.267	113.8	190.47	197.91	219.805	43.6695	55.8635	61.8743	166.03	127.047	161.419
B1812_06125	hypothetical protein	-0.669345	0.00088934	-1.43868	3.53665e-08	0.319362	0.153894	94.0812	91.921	94.5033	80.1757	62.2351	64.7138	22.0258	33.1048	31.2334	58.33	42.6833	56.6313
B1812_10090	hypothetical protein	-0.220626	0.178014	-0.133432	0.320047	0.54085	0.00064764	94.0105	83.96	94.6268	96.6207	76.6213	101.814	73.4578	71.1204	63.196	150.91	145.94	141.624
B1812_13295	hypothetical protein	-0.113999	0.524682	1.41936	1.4788e-10	-1.184	1.71019e-08	93.4524	89.1097	87.3237	95.1868	97.8912	98.3412	201.494	184.36	218.598	135.17	135.595	115.843
B1812_12710	hypothetical protein	0.311032	0.175021	0.402099	0.0435325	-0.102537	0.678139	92.6631	86.216	113.072	124.489	134.24	165.661	78.8567	134.433	109.134	141.23	137.029	155.882
B1812_07600	hypothetical protein	-0.432953	0.147436	0.116316	0.649066	-0.692603	0.0262294	92.472	58.6288	58.8148	64.2093	62.0275	53.2035	45.2645	82.6083	61.6675	46.1	61.4377	63.8276
B1812_02545	hypothetical protein	0.00334752	0.989301	1.09415	3.34366e-07	0.103346	0.575959	91.9988	82.6187	89.6767	96.4757	106.139	107.495	178.382	164.928	133.715	255.62	217.486	267.15
B1812_20700	hypothetical protein	0.147383	0.522483	-0.739771	0.000753511	0.670963	0.00477785	91.9909	84.3879	83.8453	95.4474	130.611	113.553	32.9074	50.9795	46.1936	101.48	90.1181	110.755
B1812_00030	hypothetical protein	0.340843	0.153468	-1.39736	3.22539e-05	0.350516	0.343805	91.7308	66.1645	103.824	142.008	110.617	132.7	29.255	33.558	19.5313	49.69	41.4002	61.9901
B1812_10320	hypothetical protein	-0.316184	0.15802	-1.90925	2.14181e-07	-0.0237544	0.960109	91.6656	66.365	102.295	80.879	83.126	77.0574	15.5586	19.9557	20.2277	33.2	29.2774	18.9762
B1812_07145	hypothetical protein	-0.470374	0.0692483	-0.569756	0.0190382	0.288211	0.31954	91.2015	76.9233	81.2911	76.7559	80.2323	54.9862	38.4366	72.3348	34.5224	95.32	78.3133	75.3321
B1812_16850	hypothetical protein	0.135852	0.68393	-0.311953	0.276569	-0.139499	0.725544	91.126	113.572	78.5001	118.445	110.844	129.732	48.5973	79.6429	57.305	98.07	69.9683	77.5327
B1812_03255	hypothetical protein	0.230671	0.290776	0.446966	0.0147922	0.225161	0.262467	90.9154	74.7588	71.7485	121.957	97.0205	107.822	91.3331	103.419	76.8718	179.2	131.899	150.499
B1812_16550	hypothetical protein	-1.11012	0.000797464	-4.30742	3.62192e-07	-0.198659	0.863226	90.8487	84.9337	140.448	74	54.8752	40.2496	1.59426	6.33029	3.83444	1.48	8.1203	8.44505
B1812_01720	hypothetical protein	-0.326035	0.0978979	0.585683	0.000816858	2.82092	1.83962e-13	90.818	103.358	94.6863	94.8554	68.2682	111.266	118.1	127.805	115.681	1303.91	1296.2	1123.19
B1812_19955	hypothetical protein	-0.244723	0.538196	-1.19865	0.00503749	0.754601	0.128089	90.3635	68.0885	53.7135	66.8379	74.2382	65.5528	15.3857	39.5857	21.1424	65.5	58.1561	61.6122
B1812_09435	hypothetical protein	-0.123932	0.53192	0.926	7.05543e-07	-0.453039	0.00574449	90.3596	83.4677	105.657	87.116	106.307	106.175	148.868	136.173	157.688	164.09	151.722	152.987
B1812_04970	hypothetical protein	-0.381401	0.0254721	0.522794	0.00069572	-0.745801	3.83846e-05	89.8856	69.6098	80.3939	67.0754	74.6584	72.5833	105.546	94.0096	87.87	91.9	71.8493	85.6427
B1812_03185	hypothetical protein	-0.638118	0.0330347	-0.144858	0.579356	-0.558372	0.0828351	89.7073	130.459	77.3355	65.2027	78.0229	72.7457	53.9258	94.0998	70.3352	63.35	86.0605	66.6247
B1812_06555	hypothetical protein	-0.667062	0.00658723	-4.7543	3.85267e-09	0.300847	0.725544	89.5274	111.958	61.6567	57.4416	65.9969	64.5762	2.79584	2.22568	2.28079	4.65	4.01293	4.71165
B1812_06845	hypothetical protein	-0.13137	0.532324	1.60978	1.8465e-10	-1.15396	2.42199e-07	89.5092	75.0543	63.8931	83.9295	79.2168	78.6711	203.01	169.558	207.934	134.64	128.001	115.288
B1812_01590	hypothetical protein	-0.307229	0.30378	-0.99781	0.00221695	-0.576042	0.188399	89.3524	77.7232	71.292	65.8464	76.0665	84.2594	18.0542	44.7267	37.6941	33.67	32.1334	28.7921
B1812_06075	hypothetical protein	-1.09657	0.00119362	-0.932084	0.00318416	0.901609	0.0103579	89.2275	107.02	120.059	55.2742	51.5555	61.9177	48.5973	54.9262	32.7457	137.3	132.94	99.6849
B1812_14105	hypothetical protein	0.495774	0.0183761	-6.03	9.67939e-09	0.947836	0.359534	89.1263	82.9626	96.5464	143.564	180.597	122.351	1.29273	1.02621	0	2.39	2.63517	2.73478
B1812_00190	hypothetical protein	-0.0554634	0.811465	0.816401	1.3405e-05	-0.627422	0.000765035	89.0091	60.281	76.5337	81.4007	87.0508	83.1262	92.1661	126.932	111.944	97	101.534	111.89
B1812_11030	hypothetical protein	-0.409508	0.0202908	-1.5176	1.29791e-09	0.564775	0.00305502	88.8404	95.7685	73.0212	75.9713	75.5675	73.6511	26.0137	24.7555	23.9349	54.3	48.8545	57.6526
B1812_20075	hypothetical protein	-0.182076	0.4006	-1.74973	3.4579e-08	-0.597685	0.0606511	88.8378	70.4022	103.791	95.0173	84.6353	88.4838	19.2215	19.0978	26.2265	17.11	18.2554	28.2062
B1812_12705	hypothetical protein	-0.271509	0.141545	-0.673598	0.000217088	-0.105456	0.612851	88.4565	103.593	92.4965	88.9458	95.0955	90.4837	39.6639	60.8219	48.5483	69.69	64.0734	66.5364
B1812_12685	hypothetical protein	-0.929129	7.0252e-06	-1.81538	3.16567e-10	-0.434087	0.0668082	87.7156	95.4377	104.081	59.4419	63.3887	52.8206	19.0817	22.8179	25.6596	23.51	24.2766	24.8742
B1812_01190	hypothetical protein	-0.338018	0.0673041	-0.796343	1.72714e-05	-0.641318	0.000658351	87.6493	62.9833	69.1831	66.8207	67.0916	67.2861	39.8441	32.9316	32.4903	37.52	27.0987	33.6044
B1812_19210	hypothetical protein	-0.200384	0.35332	-2.5279	6.03973e-09	0.171187	0.698198	87.0823	95.7767	109.544	107.839	100.109	87.0649	16.7554	13.3038	11.5587	23.24	18.2984	26.5667
B1812_09225	hypothetical protein	-0.271234	0.199654	-4.33668	1.65276e-09	1.00432	0.106507	87.0265	73.054	101.157	72.6381	83.0377	97.6001	2.22637	3.53505	3.58924	11.31	10.2102	8.23002
B1812_02210	hypothetical protein	-0.152928	0.547421	-1.10513	4.21086e-05	0.927376	0.00103616	86.6994	112.468	69.4214	97.3805	93.2928	85.1329	34.3591	34.6371	32.2779	105.46	91.8347	84.1952
B1812_14540	hypothetical protein	1.28411	0.00112664	0.605466	0.0876813	-2.35076	0.000260736	86.55	192.595	48.6825	273.681	233.788	286.955	142.595	101.138	115.04	37.39	30.4671	29.2593
B1812_21495	hypothetical protein	-0.818736	1.1368e-05	-1.38854	8.74626e-10	0.976041	1.56741e-06	86.3455	90.9632	88.4951	61.0851	60.1738	54.8254	26.1062	32.9034	25.7796	79.63	78.9182	83.8543
B1812_09900	hypothetical protein	-1.01667	6.61281e-07	-1.77496	1.92213e-11	-0.997565	1.31895e-05	86.241	70.2722	75.9506	40.1356	45.8445	48.2102	18.144	19.3073	18.9082	13.04	15.2969	12.7797
B1812_18850	hypothetical protein	-0.388194	0.0198881	0.547925	0.000319181	-0.00710345	0.970576	85.7687	91.0154	90.8376	75.8649	89.3927	74.2738	111.282	110.333	105.266	158.69	143.766	171.232
B1812_08535	hypothetical protein	-0.363706	0.0553062	-0.308841	0.0613624	0.288257	0.125187	85.7575	82.4355	70.1933	77.9747	60.3759	79.2299	56.2289	58.7698	46.0654	88.59	104.242	92.3809
B1812_15225	hypothetical protein	0.0841691	0.80422	1.11144	2.27403e-05	-1.00945	0.000279123	85.5895	95.9763	88.7183	88.3468	113.959	137.509	118.931	212.425	162.142	110.11	152.84	94.3498
B1812_16330	hypothetical protein	-0.11726	0.579129	0.703023	6.40528e-05	-0.138245	0.440453	85.3814	81.4655	77.4262	90.3904	89.95	82.8125	132.817	113.967	90.1317	139.62	138.891	161.311
B1812_06200	hypothetical protein	-0.27673	0.210623	-0.705551	0.00139698	0.336434	0.175308	85.1448	66.153	95.2283	77.8563	82.7578	74.9093	41.2824	48.6865	35.1174	69.77	88.9446	72.3047
B1812_06895	hypothetical protein	-0.39026	0.206348	0.0666371	0.803024	0.0341158	0.924504	85.1075	88.5335	70.7149	58.6191	69.6892	93.0276	56.9256	84.9128	70.3287	81.55	105.405	140.57
B1812_15220	hypothetical protein	-0.00458766	0.984923	0.458429	0.00623149	-0.28849	0.111477	85.0706	81.9193	59.2411	82.22	86.1954	92.1468	91.9094	79.1572	85.901	113.47	94.9691	97.5822
B1812_03745	hypothetical protein	-0.451795	0.219357	0.22942	0.436655	-0.46176	0.204713	85.0084	63.1066	95.3394	57.1383	56.2686	101.954	87.7325	88.4047	62.5873	79.32	76.3558	93.7839
B1812_20125	hypothetical protein	-0.451841	0.0291765	-2.18481	9.13909e-09	2.05672	1.65777e-07	84.7303	70.5789	67.3276	66.2573	61.7432	61.643	9.00559	13.7645	18.0171	74.18	84.3069	89.7729
B1812_06170	hypothetical protein	1.54896	2.55112e-06	-0.516112	0.0950875	-0.436326	0.288186	84.5841	42.34	59.542	203.713	197.33	227.562	26.7081	55.7594	27.0621	33.82	31.4826	52.0192
B1812_19090	hypothetical protein	0.124733	0.617921	-1.18409	3.0089e-05	-0.125076	0.722428	84.5841	87.3262	125.7	136.172	116.509	119.087	25.3024	42.3772	38.338	48.13	50.0859	43.1016
B1812_12515	hypothetical protein	-0.307334	0.113926	0.647444	0.000200319	0.223318	0.193349	84.4292	71.7025	74.6529	68.3871	73.4996	76.2145	105.547	99.5897	97.5889	192.84	145.303	177.638
B1812_05850	hypothetical protein	0.0407943	0.904204	-2.82406	1.25869e-06	0.665944	0.284404	84.3884	70.6575	62.1909	100.502	84.5183	76.5994	4.51355	7.15627	12.5647	16.84	20.6572	19.1947
B1812_04360	hypothetical protein	-0.146387	0.660049	-2.11668	2.02885e-05	0.390257	0.506103	84.3588	91.0453	91.6751	100.264	87.6504	92.6491	5.59079	22.1435	26.5048	31.38	36.8267	26.742
B1812_12490	hypothetical protein	0.0204904	0.940599	-0.897048	0.000124179	0.760185	0.0020265	84.1345	109.262	114.588	138.682	112.083	110.879	46.899	49.2156	40.0368	106.69	139.342	93.549
B1812_17585	hypothetical protein	1.17917	8.68643e-08	3.2664	1.22407e-16	-0.0941594	0.559534	84.0796	99.6401	91.1115	245.368	233.237	246.58	686.366	789.476	731.505	1110.65	996.288	903.534
B1812_13860	hypothetical protein	-0.200939	0.267312	1.0425	7.85527e-08	0.0885975	0.598454	83.0877	69.7871	64.252	76.8754	75.0814	67.9904	111.756	130.165	130.876	191.84	193.023	190.406
B1812_11550	hypothetical protein	-0.0625594	0.857871	-0.50578	0.0688187	0.290288	0.397684	82.8963	112.8	134.612	107.939	138.313	112.594	56.7016	59.8232	69.4688	124.3	95.5899	113.688
B1812_02040	hypothetical protein	-0.390507	0.0803622	-2.44329	2.43423e-11	-0.961903	0.000773024	82.6928	131.987	84.1328	94.7584	80.7149	85.2478	12.9357	14.0214	18.0472	11.47	10.7356	11.0483
B1812_13230	hypothetical protein	0.120467	0.579229	-2.88155	4.13543e-10	2.47359	4.07279e-08	82.4884	61.9493	99.5996	104.216	94.4811	106.779	7.30667	9.20578	9.92138	80.4	77.965	61.5789
B1812_01710	hypothetical protein	-0.246133	0.267312	-0.502972	0.00863044	0.649882	0.00254992	82.2939	97.2438	79.5242	73.1903	107.298	77.0695	41.0667	57.864	53.3595	108.95	124.292	113.87
B1812_11080	hypothetical protein	-0.266055	0.580482	-0.445833	0.282651	-1.73367	0.0124222	82.2164	69.8567	41.4409	65.5203	69.2777	48.3587	21.3539	56.4392	39.5945	24.37	4.82012	30.3114
B1812_12975	hypothetical protein	0.396289	0.236359	-0.0778471	0.816257	-0.0407439	0.933295	82.0332	54.5027	88.4749	106.732	102.185	139.507	68.7762	57.8375	50.428	85.64	64.8126	101.152
B1812_14155	hypothetical protein	-0.290199	0.134466	3.45963	4.1851e-16	-1.50556	5.82422e-09	82.031	64.5709	90.9873	73.4903	76.222	75.2381	841.098	654.285	681.246	435.62	310.102	373.167
B1812_06775	hypothetical protein	-0.0872916	0.730423	0.177841	0.334928	-0.00488946	0.984853	81.8831	55.3291	79.5532	75.1917	84.0781	77.1019	72.13	73.5353	58.4597	113.49	81.9965	100.183
B1812_06185	hypothetical protein	-0.256095	0.383657	1.26695	1.28993e-06	-1.37222	4.28873e-06	81.8778	52.5507	76.2301	61.3679	66.0689	78.2671	140.861	156.429	125.446	91.84	79.0995	64.6467
B1812_17555	hypothetical protein	-0.215922	0.383856	-0.0621019	0.769636	-0.501048	0.0463688	81.8706	50.632	60.1117	59.8034	64.9882	67.6181	53.3783	57.0356	43.08	49.29	53.3456	54.1646
B1812_20015	hypothetical protein	0.208482	0.397658	0.258465	0.201255	-0.575991	0.018735	81.5023	55.554	93.4765	99.9839	106.981	99.0086	60.9659	76.1897	90.0529	66.78	75.9474	78.7138
B1812_10920	hypothetical protein	-0.473784	0.00594782	-0.679906	6.4706e-05	-0.713848	0.000286979	81.3433	72.7722	72.6264	74.9539	61.3778	55.5751	36.6111	42.3225	38.9278	37.44	32.5314	34.4465
B1812_04005	hypothetical protein	-0.388641	0.0617803	-0.294895	0.0976527	0.284931	0.162218	81.3	104.069	67.3871	73.4	70.4184	78.1869	65.5709	54.6496	50.5545	103.5	100.712	95.3148
B1812_10270	hypothetical protein	-0.569479	0.00114025	0.324694	0.02087	-0.0363584	0.843606	81.2926	76.8377	80.783	70.8427	58.1766	59.6623	70.6472	89.9803	90.3264	120.88	119.016	114.28
B1812_01060	hypothetical protein	0.158353	0.524669	-0.430972	0.0301348	-0.906038	0.000537529	80.8661	68.3881	57.2023	89.4825	94.924	82.9952	39.1444	35.9846	53.5202	26.16	35.5884	38.4202
B1812_17795	hypothetical protein	-0.272566	0.188208	-0.791553	6.5233e-05	0.0958339	0.655309	80.8366	80.211	59.3772	72.0082	60.1609	80.5423	36.7141	31.6644	37.2969	60.81	48.2204	55.1137
B1812_01020	hypothetical protein	-0.3548	0.0394441	-1.01649	1.39292e-06	-0.787243	0.000782009	80.1785	59.4131	76.9817	66.4461	61.2316	69.3002	28.2864	30.0601	30.0831	27.88	25.1817	21.3457
B1812_16750	hypothetical protein	-0.498911	0.0327765	-0.912226	0.000226277	1.09996	7.62001e-05	79.9187	112.342	70.387	67.0457	77.9126	67.2282	32.0751	40.3818	40.7621	107.96	129.92	118.269
B1812_19895	hypothetical protein	0.00829369	0.976065	-1.11948	6.36918e-05	-0.0321076	0.93562	79.7789	91.7156	79.5435	115.271	88.3254	91.3632	26.2753	33.3751	34.8492	49.88	53.5604	33.3641
B1812_10720	hypothetical protein	-0.127588	0.48055	0.32198	0.0195204	-0.227065	0.13533	79.2164	93.1489	87.7788	89.3031	91.6913	97.0088	97.7358	85.127	88.7715	118.52	111.835	106.673
B1812_04730	hypothetical protein	-0.301213	0.161718	-1.43318	4.07661e-07	-0.847801	0.00569313	78.5334	98.2469	62.2409	77.5653	71.0652	73.901	22.7285	27.7467	21.7506	21.89	16.8847	19.3508
B1812_04120	hypothetical protein	-0.768797	0.0297899	-0.0218717	0.942229	-0.307363	0.397152	78.3076	50.4867	39.8478	47.902	35.939	29.9301	54.2812	56.7902	29.7673	60.48	55.3225	43.0476
B1812_09095	hypothetical protein	-0.350458	0.175293	-1.89136	4.49894e-06	-0.486069	0.336344	78.1889	80.3162	77.959	69.2966	87.2204	60.7988	13.5102	20.2353	17.2792	23.36	12.0449	18.7004
B1812_19925	hypothetical protein	-0.756572	0.000132864	-1.07222	1.98942e-07	-0.274607	0.119265	78.1551	76.4606	58.6571	46.7036	49.602	50.0695	30.1027	27.0247	27.0605	36.92	30.2801	33.955
B1812_00500	hypothetical protein	-0.0236745	0.958006	-3.98517	1.00418e-05	0.637009	0.566677	77.8368	74.2587	152.382	136.87	103.111	91.4023	0	8.23892	5.45762	16.35	6.99683	7.38407
B1812_06720	hypothetical protein	-0.348646	0.033079	0.277795	0.0431158	-0.0472231	0.792817	77.4873	81.804	73.4549	75.3261	72.5317	65.6275	75.8865	81.3608	78.0928	105.42	119.359	106.892
B1812_07585	hypothetical protein	-0.851639	0.000274692	-0.267155	0.142175	0.413649	0.0470592	77.3459	74.3655	74.8276	51.5285	49.889	44.8308	45.5652	55.9153	55.053	99.42	126.002	82.929
B1812_16055	hypothetical protein	-0.428764	0.0183639	-2.34585	1.99173e-10	-0.400004	0.216217	77.3094	61.8226	86.8079	64.0849	65.8141	64.4472	12.1387	10.0883	14.6529	13.65	14.6189	11.6724
B1812_10820	hypothetical protein	0.172852	0.458	1.18927	2.49231e-07	-0.882181	5.42444e-05	77.2504	53.0738	78.3118	94.7171	89.5968	87.2263	112.454	117.821	168.848	109.57	106.64	93.6099
B1812_03155	hypothetical protein	0.361045	0.185177	0.417041	0.0816528	-0.964488	0.00264643	77.2034	86.5783	84.9784	130.138	107.293	136.981	90.6551	85.0075	100.397	56.88	74.5755	74.9211
B1812_16290	hypothetical protein	-0.173562	0.38768	1.67173	6.11894e-11	-1.04861	6.35106e-07	77.1271	59.2339	73.8063	76.8047	81.795	59.6584	192.77	182.153	183.035	121.24	143.546	127.787
B1812_17100	hypothetical protein	-0.223215	0.219357	0.701087	3.05504e-05	0.313798	0.0463502	76.9977	71.0347	61.9567	70.1256	72.5951	66.8081	101.931	95.1033	88.2897	173.19	166.263	174.701
B1812_07455	hypothetical protein	-0.30281	0.144595	-2.6869	4.51197e-11	0.971751	0.00107004	76.616	66.3166	116.324	82.8438	74.8456	81.0161	12.2037	10.9373	9.54834	30.56	26.3934	36.9517
B1812_01010	hypothetical protein	0.0703109	0.847725	1.02106	0.000144847	-0.542771	0.0401397	76.4521	35.0844	88.4336	68.0659	73.2568	92.6878	97.2426	115.306	106.865	115.39	108.864	94.7116
B1812_19565	hypothetical protein	-0.0487825	0.831485	0.0739918	0.651733	-0.729398	0.000292566	76.2313	54.7319	72.9912	76.999	74.4119	77.1017	57.4113	51.278	70.8099	48.24	56.3176	51.6357
B1812_10200	hypothetical protein	-0.4305	0.0598963	0.960392	8.81708e-06	-0.670538	0.00137838	75.9014	70.4897	73.3298	56.5165	63.949	71.0109	139.019	93.0967	133.012	100.97	122.666	104.087
B1812_00485	hypothetical protein	-0.51324	0.00423016	0.390946	0.00865565	-0.302401	0.0638687	75.6478	85.3221	77.8271	59.8324	71.2671	64.3234	81.7763	84.0881	95.578	107.96	101.125	98.4622
B1812_11360	hypothetical protein	0.00152039	0.995061	0.353708	0.048885	-0.605742	0.00377115	75.4437	81.4422	71.7751	102.148	84.0236	82.0614	69.8013	86.3178	88.364	62.57	104.148	71.8285
B1812_21505	hypothetical protein	-0.775297	3.09779e-05	-0.391838	0.00644649	-0.133904	0.418744	75.4362	59.069	68.5736	44.3797	47.3239	46.3395	47.9161	41.5821	39.8652	53.39	59.1953	58.1058
B1812_16640	hypothetical protein	-0.0799045	0.778467	1.64488	2.09882e-09	-0.817338	0.000111299	75.4022	61.3945	63.2984	59.8368	93.1186	71.7174	154.04	188.141	182.495	134.84	141.711	157.266
B1812_05100	hypothetical protein	-0.249738	0.164281	1.39506	1.10918e-09	-1.80607	7.39845e-11	75.1855	67.7167	65.0158	69.2604	66.3757	68.4	168.308	130.577	159.806	61.48	72.5767	56.4144
B1812_00945	hypothetical protein	-0.627464	0.000766496	-0.59081	0.000442458	0.636687	0.000527962	75.1712	62.2373	56.393	51.0846	44.3345	50.5821	36.4407	40.5547	30.4222	81.08	80.652	79.659
B1812_10080	hypothetical protein	-0.208906	0.281916	0.87096	2.90171e-06	-0.78729	4.34966e-05	74.8608	66.0916	79.435	76.5888	70.9778	74.7969	97.2951	113.955	125.9	83.14	103.19	98.3556
B1812_14960	hypothetical protein	0.406625	0.0768505	-0.505481	0.0339661	-1.11787	0.00192118	74.8518	63.5565	72.3004	96.2633	125.241	107.149	36.8596	46.3287	39.4056	38.42	25.0306	19.5125
B1812_05590	hypothetical protein	0.427055	0.00844133	0.942566	1.63991e-07	-0.378392	0.0117986	74.5947	81.3874	88.9491	125.886	131.203	126.498	132.316	123.152	137.084	145.66	146.849	145.61
B1812_14965	hypothetical protein	0.265634	0.327985	0.00425932	0.986404	-1.12852	0.000837326	74.5878	79.3875	66.1577	92.5969	106.013	110.833	63.2559	69.1417	51.8691	53.33	24.3274	49.0467
B1812_02175	hypothetical protein	-0.338608	0.0617803	-1.60791	8.31125e-10	0.56152	0.00428338	74.5125	85.86	87.9481	77.9494	78.5155	72.4719	26.2725	17.9881	24.9614	50.28	49.7687	45.4165
B1812_15840	hypothetical protein	-0.527213	0.0480423	-0.706209	0.00815681	0.079637	0.834352	74.4637	53.9608	64.6394	44.8344	66.9696	46.0593	34.8082	30.2752	33.1805	52.22	48.9631	49.1526
B1812_06030	hypothetical protein	-0.777643	0.300226	-1.44037	0.048196	0.508013	0.60508	74.4516	86.8315	141.594	49.3624	69.1663	68.1173	0	50.2097	34.4679	91.65	66.2328	22.0336
B1812_14630	hypothetical protein	-0.0683734	0.775186	3.57458	2.74348e-16	-0.546759	0.00231222	74.4001	85.1169	64.9089	85.4007	80.016	83.0045	859.281	645.11	731.179	696.15	760.167	754.694
B1812_04115	hypothetical protein	0.174785	0.506942	0.854622	0.000114046	-0.516428	0.0192791	74.3265	49.0024	58.2758	74.5381	78.3106	86.2833	95.0311	78.8588	101.933	97.23	75.1475	108.297
B1812_02635	hypothetical protein	-0.355828	0.117128	1.0537	1.78708e-06	0.829729	5.33339e-05	74.1797	77.53	80.4118	68.9194	65.2868	77.9366	148.294	138.144	118.163	310.49	444.811	301.163
B1812_03130	hypothetical protein	-0.522976	0.168419	-1.65432	0.000932852	-0.153379	0.840689	73.9947	61.2003	70.8046	50.4969	65.1525	51.6512	5.29072	16.7419	46.0021	24.69	24.093	19.6747
B1812_08865	hypothetical protein	0.595388	0.0617803	-2.00054	0.000273087	0.187669	0.811629	73.696	136.083	112.186	195.512	140.983	215.821	9.165	31.4136	24.0585	22.93	40.1838	45.4141
B1812_21120	hypothetical protein	-0.257871	0.167966	0.92164	1.11098e-06	-0.890836	8.698e-06	73.6212	56.3173	75.9195	72.206	63.0211	64.8683	98.528	129.822	97.5863	89.56	81.733	82.2387
B1812_15015	hypothetical protein	0.896856	0.00702109	-1.4784	0.00294088	0.00777828	0.9918	73.5271	69.685	49.198	122.483	132.245	168.373	6.71519	23.9084	29.0622	31.6	27.1184	21.406
B1812_14750	hypothetical protein	0.108831	0.744058	-1.31951	0.000563712	-1.96911	0.00254614	72.624	63.9388	76.8602	78.7111	94.5802	96.6554	12.0403	23.8545	38.3701	5.59	6.12474	14.8908
B1812_14660	hypothetical protein	-0.182384	0.56635	1.20605	4.74637e-06	-1.15978	4.44833e-05	72.5305	70.0506	67.8858	60.8978	78.307	78.9873	132.212	133.908	140.648	86.91	123.43	62.2101
B1812_02805	hypothetical protein	-0.216757	0.377161	0.900282	2.41912e-05	-0.836803	0.000236132	71.9505	71.7855	85.9362	68.4695	93.5729	69.2677	106.373	109.375	143.139	92.62	102.213	95.1571
B1812_11685	hypothetical protein	-0.579132	0.0127312	1.43965	7.5812e-09	-0.196085	0.283283	71.9265	70.5541	73.0623	51.5221	56.6597	60.4794	172.063	153.67	164.587	199.4	261.459	169.156
B1812_16700	hypothetical protein	0.519845	0.0374474	0.841996	0.000377617	-0.244168	0.31051	71.8686	57.2229	102.015	130.561	136.797	110.47	98.326	134.217	104.804	121.53	149.324	146.047
B1812_14000	hypothetical protein	-0.458706	0.199294	0.82886	0.00272377	-0.387678	0.189777	71.6081	91.8361	60.0679	41.5087	75.0982	76.2099	103.343	98.9776	124.612	119.4	129.397	112.637
B1812_09580	hypothetical protein	-0.243319	0.578935	0.28955	0.372609	1.12413	0.00101911	71.5371	84.9734	48.2923	74.5944	53.9187	69.3682	88.9297	67.8151	53.0795	205.72	215.394	232.188
B1812_14150	hypothetical protein	-0.38086	0.0270343	0.734836	1.56735e-05	0.775198	2.43698e-05	71.1339	78.9819	73.244	70.5621	68.4416	61.5258	120.344	99.7035	92.3229	255.63	244.25	272.647
B1812_08485	hypothetical protein	-0.884436	0.0186756	-2.75423	1.34975e-05	1.30357	0.0500762	71.0907	81.9902	71.6518	47.7475	46.8424	44.2499	7.42577	17.6296	2.91758	28.09	41.1626	27.6827
B1812_20325	hypothetical protein	-0.390889	0.302055	0.455017	0.112695	-0.817749	0.0262294	70.6837	82.4536	86.3098	76.7496	65.3043	67.3675	65.1214	103.018	101.899	97.12	65.3308	59.7089
B1812_19400	hypothetical protein	-0.136174	0.914773	-0.318963	0.739314	-1.01265	0.435476	70.5134	34.147	8.57509	46.9853	19.4232	33.7458	26.963	62.2974	0	25.16	0	14.2777
B1812_02055	hypothetical protein	0.286448	0.262205	-2.42231	4.75659e-08	1.60348	0.000100069	70.4961	129.381	91.5522	143.068	126.516	130.91	13.552	10.7785	20.4837	69.72	67.3866	55.7609
B1812_16790	hypothetical protein	-0.392807	0.0130036	0.883625	2.60288e-07	0.263072	0.0680913	70.3833	62.5411	68.9466	62.9593	55.9196	60.8286	115.575	100.14	96.3241	190.33	169.915	182.585
B1812_10895	hypothetical protein	-0.270149	0.126209	-0.342099	0.023491	-0.159347	0.365997	69.6543	78.4728	73.0696	71.4058	70.4422	72.1365	43.8234	50.2617	51.4427	77.05	56.6237	57.1892
B1812_11735	hypothetical protein	-0.343658	0.281967	-0.551255	0.0666907	-0.942524	0.0306876	69.1662	59.4525	57.3797	52.7802	63.9486	54.4035	21.3539	41.3887	43.3655	22.15	28.9207	27.7855
B1812_07355	hypothetical protein	-0.104496	0.627752	-1.61085	1.63336e-09	0.674079	0.00119622	69.1635	98.184	93.5081	100.457	89.2781	90.7709	22.5739	25.9589	21.8074	62.85	49.7427	51.3222
B1812_06350	hypothetical protein	-0.0305225	0.916599	0.746821	0.000364837	0.230474	0.260755	69.0317	65.8603	66.0778	83.9319	74.8514	71.2242	105.226	101.348	78.6027	164.71	159.865	157
B1812_07550	hypothetical protein	-0.130714	0.64439	0.313245	0.1284	-0.755788	0.00277495	68.9525	92.2169	71.571	96.9092	77.2975	72.7824	61.71	87.7326	90.8201	56.49	92.0915	62.0949
B1812_18845	hypothetical protein	-0.592228	0.000487366	-0.0883224	0.516604	0.24301	0.106198	68.7772	57.0872	66.8427	50.0843	49.6427	49.1613	55.3828	50.1342	46.0116	91.41	77.2164	91.8021
B1812_17925	hypothetical protein	-0.270006	0.281967	1.49693	4.25547e-08	-1.32838	1.31046e-06	68.3088	48.9116	83.2671	57.549	69.5104	63.4578	158.052	125.888	184.1	86.34	113.769	72.0528
B1812_07740	hypothetical protein	-0.481514	0.0152683	-2.79508	9.84144e-11	0.980548	0.0024977	68.2798	71.8882	103.412	62.7115	70.4912	66.8502	8.94551	10.1913	9.07349	23.62	34.1634	25.5617
B1812_03200	hypothetical protein	-0.344377	0.0266202	-0.178464	0.170963	-0.908353	1.47518e-06	68.2729	72.1133	76.2349	71.5161	61.7955	66.2272	53.6275	50.3481	55.9491	41.33	43.7772	38.5771
B1812_09470	hypothetical protein	-0.740227	0.0277735	-2.86224	6.24388e-06	-0.207681	0.820279	68.2553	111.639	62.1909	50.2512	60.8532	49.7896	9.02711	5.3672	10.7697	14.73	9.18098	7.19803
B1812_00165	hypothetical protein	-0.662395	0.00679711	0.184728	0.344446	0.0244696	0.929777	68.254	57.7903	51.2633	42.3505	48.9625	39.1654	51.6944	55.9336	60.0105	91.12	91.0306	67.3968
B1812_16855	hypothetical protein	-0.0659582	0.790912	-0.69415	0.00129222	-0.165783	0.53822	67.8473	57.4882	74.8276	83.7339	66.5186	73.1086	29.8245	31.5757	41.6254	42.83	52.4302	38.4092
B1812_13435	hypothetical protein	0.418543	0.0114692	-0.384442	0.0112777	0.763743	4.29909e-05	67.8079	73.6962	81.9336	115.298	107.171	126.138	50.5133	45.0245	47.2486	118.56	112.882	120.048
B1812_11850	hypothetical protein	0.00341566	0.988945	0.828441	1.25917e-05	0.0101151	0.96402	67.2411	48.4869	67.1443	69.5541	72.026	70.6167	89.1999	81.7384	98.8012	145.08	108.905	142.614
B1812_16710	hypothetical protein	-0.425943	0.225264	-0.644125	0.0586226	0.262592	0.552622	66.6534	70.636	87.139	67.7639	48.585	80.7458	23.7159	65.7128	32.7035	69.45	69.0335	66.1301
B1812_11025	hypothetical protein	-0.382757	0.0296891	-1.63983	3.08261e-09	1.07591	1.40515e-05	66.6263	57.3685	61.7305	57.5908	56.9798	51.7237	20.2871	16.1925	13.9768	57.27	51.8481	43.4635
B1812_13640	hypothetical protein	-0.263733	0.3639	-0.664879	0.0136975	0.849765	0.00533676	66.6011	58.2122	53.2087	47.7592	70.408	56.819	37.3384	36.6031	22.1298	76.05	71.6007	101.988
B1812_16685	hypothetical protein	-0.567569	0.0022978	-4.1864	1.84789e-16	0.664287	0.00265325	66.552	54.7315	67.2408	49.5415	50.9477	47.5698	2.03509	3.70955	2.92832	6.89	7.19382	5.74753
B1812_18005	hypothetical protein	1.70614	1.07477e-09	2.67069	1.891e-14	-2.12916	7.88904e-12	66.5201	73.0165	75.7379	298.29	248.228	275.438	363.796	381.541	399.073	157.27	104.251	123.004
B1812_16170	hypothetical protein	-0.172661	0.421806	0.29265	0.0805829	-0.269728	0.16978	66.3414	48.2102	59.5411	63.378	59.9974	56.523	60.3854	56.3735	61.2491	78.04	73.2623	62.8274
B1812_05785	hypothetical protein	-0.0285649	0.95198	0.705036	0.0227307	-0.922694	0.0160262	66.1744	48.5683	58.1431	71.4482	54.8941	74.1981	57.0791	103.603	76.6186	82.16	67.7959	35.6767
B1812_03915	hypothetical protein	-0.250149	0.154616	1.56101	9.58476e-11	-0.0247394	0.90024	66.073	66.0638	64.3942	60.558	70.0892	62.8017	190.601	144.7	152.742	226.37	241.776	224.48
B1812_19375	hypothetical protein	-0.326127	0.0812092	0.623729	0.000260416	-0.739856	0.000116613	65.9577	53.3796	52.7997	54.6896	56.679	48.667	67.3132	72.3119	81.6767	68.11	54.5386	70.5493
B1812_09055	hypothetical protein	0.0184168	0.95359	-2.79948	4.13596e-08	-0.356691	0.535232	65.9496	115.02	82.9533	97.841	104.688	99.2773	11.5037	7.99946	11.0958	15.27	6.61489	13.6385
B1812_01160	hypothetical protein	-0.670441	0.000487366	-3.39411	2.6421e-12	1.2237	0.000253329	65.8256	76.6759	76.2733	52.9538	54.7613	52.1967	4.13434	5.89759	7.04472	19.66	16.4431	22.9906
B1812_02920	hypothetical protein	0.149872	0.56901	-0.81515	0.00128074	-0.194296	0.543233	65.7239	52.8863	49.023	67.5714	76.7189	72.8661	24.9284	23.7754	30.6658	36.82	23.3028	43.5308
B1812_09080	hypothetical protein	-0.584087	0.239589	-3.93038	2.84719e-05	1.14287	0.294362	65.5444	60.9351	40.111	56.6524	33.5168	38.6748	0	0	3.95721	4.79	5.06281	16.2145
B1812_09605	hypothetical protein	-0.469939	0.00608315	-0.44601	0.00328387	0.7292	5.6939e-05	65.4518	57.9793	76.4779	60.0271	54.7385	52.9746	42.2463	37.6516	42.2108	104.89	87.9731	101.38
B1812_01290	hypothetical protein	-0.356193	0.0440107	0.271783	0.0652442	0.45785	0.0059991	65.4054	60.0103	53.9031	55.9601	55.4766	51.8651	68.6679	59.8181	53.1836	121.99	109.441	129.663
B1812_08455	hypothetical protein	-0.180057	0.353412	-1.7746	7.67461e-10	0.759124	0.000786128	65.0718	67.2772	67.6736	76.7828	56.7975	74.56	20.0571	15.8211	13.7283	39.52	37.6307	43.0168
B1812_05670	hypothetical protein	-0.0288796	0.914235	-0.204783	0.255913	-0.300246	0.149797	64.9932	49.9352	45.7355	67.9143	63.5687	51.8113	36.7692	40.3665	38.0905	36.63	46.339	55.4287
B1812_08845	hypothetical protein	-0.118138	0.715104	-1.71195	4.9014e-05	0.103766	0.858186	64.9214	56.4166	55.2854	60.1908	58.5496	72.9155	12.0403	20.6739	11.1913	16.77	28.5821	25.5271
B1812_12835	hypothetical protein	-0.0873028	0.724532	-0.378726	0.0525095	-0.73556	0.00465408	64.7619	62.748	67.6872	69.9836	76.6189	67.7908	33.768	46.7503	44.1659	30.38	46.8275	33.7718
B1812_18365	hypothetical protein	-0.709917	0.00373104	-3.51989	4.44821e-09	0.181674	0.780945	64.7033	93.2398	87.0527	52.6567	64.773	54.6584	5.85833	3.62364	8.47497	11.42	5.99656	11.66
B1812_06360	hypothetical protein	-0.396925	0.0143647	1.19869	2.91443e-09	-0.0454119	0.795498	64.447	60.3826	66.8943	55.876	57.644	56.5077	138.692	112.915	117.337	164.48	168.92	184.622
B1812_18420	hypothetical protein	-0.0934124	0.749219	1.21687	8.4646e-07	-1.49754	5.66325e-07	63.6494	45.0106	67.8182	57.542	63.9712	70.7995	93.8275	120.691	126.005	58.37	72.4972	45.8406
B1812_07655	hypothetical protein	-0.149172	0.670723	-2.06151	3.84554e-05	1.16461	0.0267527	63.5975	84.0498	79.2531	76.3242	76.2482	82.4558	18.5017	20.1785	7.35487	71.22	44.6721	31.9988
B1812_07750	hypothetical protein	-0.19785	0.586853	-2.09967	5.13869e-05	-0.812	0.252412	63.5463	62.7286	46.5313	72.7163	57.6336	45.8713	10.2838	10.1827	10.1786	7.2	13.0354	5.46403
B1812_00950	hypothetical protein	-0.60093	0.00593129	-0.402067	0.0340752	-0.19124	0.422345	63.5326	56.6119	50.6962	42.0226	50.7137	38.9088	34.1609	39.041	34.1699	38.17	53.108	47.5867
B1812_02215	hypothetical protein	0.50548	0.0211023	-0.950696	4.27027e-05	1.33824	1.51703e-06	62.6867	87.7689	82.6525	168.007	108.636	113.127	28.4728	33.0329	38.0858	120.03	136.696	110.303
B1812_20390	hypothetical protein	0.0172306	0.934013	0.217687	0.105486	0.200189	0.189763	62.1487	56.3162	67.5866	73.3088	67.766	78.8428	62.2805	68.6883	50.7267	108.58	95.4285	97.4503
B1812_02205	hypothetical protein	-0.412713	0.239026	-3.67231	7.28796e-06	1.57146	0.0617711	62.0749	34.4197	54.6999	50.1549	42.3492	38.1105	0	7.95386	5.38386	15.43	11.3447	14.1086
B1812_19975	hypothetical protein	-0.201387	0.643023	-0.678565	0.0796274	0.616011	0.175388	62.0503	57.9391	94.0447	67.5792	70.9954	72.7695	24.8245	41.1485	41.284	44.19	107.876	117.568
B1812_06420	hypothetical protein	-0.419045	0.0123719	-4.71606	1.1138e-13	3.53223	1.60081e-10	62.003	55.5191	74.1109	52.1395	56.7001	57.6416	2.68006	2.14405	1.32761	36.37	32.8759	32.3119
B1812_17580	hypothetical protein	0.136672	0.643025	1.73579	4.30993e-09	-0.976681	4.69292e-05	61.9036	48.9533	68.6469	84.6584	71.1524	73.7908	118.722	226.462	164.881	123.51	126.516	116.753
B1812_01005	hypothetical protein	-0.572719	0.000480333	-0.667307	1.90457e-05	0.553282	0.00044909	61.7099	58.8278	66.5577	51.2469	50.0289	45.6727	34.5907	31.3463	32.4872	76.48	64.2948	69.2914
B1812_11785	hypothetical protein	-0.0532104	0.80422	0.556101	0.000494973	0.108609	0.533623	61.5978	50.6777	65.0401	64.2935	62.054	72.8246	85.4345	69.2388	63.8151	105.68	112.638	121.702
B1812_04705	hypothetical protein	0.426537	0.158063	0.267619	0.322889	-0.61831	0.0596834	61.1135	37.2526	61.1899	76.9793	75.7823	96.3443	35.782	66.276	57.8683	72.01	32.7494	50.305
B1812_16495	hypothetical protein	-0.43476	0.338077	-2.25515	0.000447309	-1.65234	0.0966572	60.9429	65.6568	76.7335	52.3079	77.0935	45.8869	3.84642	12.1802	18.1221	0	3.87708	16.4299
B1812_18285	hypothetical protein	-0.341803	0.0997788	0.753905	6.49646e-05	-0.302345	0.0995436	60.6042	64.9274	67.4044	56.1794	58.5107	62.7808	112.282	91.374	73.1887	112.16	107.522	99.6176
B1812_10970	hypothetical protein	-0.45199	0.00757438	-2.4133	4.34088e-12	0.842431	0.000420183	60.5008	49.7015	66.0861	49.5603	51.4621	48.5949	7.66058	11.5292	8.17287	23.14	25.3615	22.9847
B1812_04530	hypothetical protein	-0.311503	0.14652	-1.88939	1.21045e-07	-0.150655	0.706165	59.8746	50.914	56.0981	51.2764	51.1124	54.8454	7.16748	15.3793	15.1368	17.2	14.6548	16.616
B1812_16000	hypothetical protein	-0.265673	0.400217	0.904885	0.000393265	-0.894391	0.00140338	59.7851	47.0222	39.9702	51.0828	43.4425	47.2593	58.5257	72.2913	101.776	44.96	83.015	57.0345
B1812_01415	hypothetical protein	-0.348799	0.0659181	-0.087943	0.596514	0.119166	0.543232	59.7295	60.7132	51.7746	54.6598	42.7982	62.2434	49.0455	46.7885	39.8785	71.24	70.2162	71.6286
B1812_12980	hypothetical protein	-0.401826	0.339092	-1.40616	0.00370216	0.433305	0.479696	59.5682	62.1786	62.1909	65.8464	45.6399	51.7046	18.0542	12.5235	28.7193	16.84	66.5621	50.3862
B1812_04125	hypothetical protein	-0.285338	0.120622	-1.50497	3.97952e-08	-0.17342	0.527316	59.4914	57.5295	62.2123	62.7395	57.5352	51.5953	13.8601	21.6731	16.7754	24.66	20.5456	22.1642
B1812_13210	hypothetical protein	-0.397763	0.0238165	1.66271	6.11894e-11	-0.581027	0.000933426	59.3208	54.9008	59.4899	48.3494	54.2687	51.5663	176.352	127.824	158.636	147.72	163.611	136.091
B1812_03205	hypothetical protein	-0.303507	0.264781	-0.0085045	0.971885	-0.240894	0.385395	59.3189	78.5332	54.6676	56.1122	60.2743	62.782	72.1888	43.145	47.989	57.64	62.0937	75.1923
B1812_04180	hypothetical protein	-0.108556	0.741116	0.699758	0.00319098	-0.419838	0.101552	59.3062	35.2978	70.9448	60.5886	49.4798	65.0543	62.1834	76.1323	79.0859	88.53	86.9923	62.2981
B1812_15365	hypothetical protein	-0.28198	0.171818	-3.27458	2.8288e-12	0.0146239	0.971546	59.2594	89.5325	83.22	81.67	70.7462	67.5906	5.64781	7.09805	6.65646	8.03	12.0875	9.12058
B1812_20835	hypothetical protein	-0.340016	0.175501	-0.275427	0.211637	-0.212914	0.453458	58.657	59.8274	91.9566	64.0248	58.9659	66.0057	45.1599	39.4394	58.216	59.47	62.1388	54.8611
B1812_07185	hypothetical protein	0.190508	0.429011	-1.12963	4.95932e-05	0.534695	0.0648169	58.6304	53.2671	56.1064	65.18	90.0421	70.8606	15.2402	30.282	19.1432	49.24	39.6738	45.9812
B1812_01460	hypothetical protein	-0.442856	0.00822123	1.28962	1.37836e-09	0.102452	0.536043	58.5622	48.2642	57.543	45.6405	46.9108	48.2927	126.46	108.546	101.009	179.9	155.87	187.837
B1812_15675	hypothetical protein	-0.0620965	0.858951	0.833788	0.0007104	-0.422281	0.0958044	58.4417	43.6592	48.5189	62.2026	59.8459	47.0169	58.7925	80.5562	85.8439	74.21	106.149	67.8206
B1812_16630	hypothetical protein	-0.193188	0.360369	-2.06352	8.1933e-10	-0.0319476	0.924504	57.9591	78.5534	87.2335	87.9437	64.2529	74.3654	15.2652	14.5735	13.9061	22.71	20.8566	18.5072
B1812_15705	hypothetical protein	-0.338012	0.0981656	-0.193029	0.279314	-0.797221	0.000791279	57.6347	59.5564	77.162	70.4114	57.2167	51.1385	40.1454	53.7093	46.3219	34.61	43.9256	39.464
B1812_12885	hypothetical protein	-0.182967	0.407395	-0.696279	0.00112461	-0.380766	0.138491	57.5308	52.0508	52.9166	61.0118	56.0733	50.3654	21.6743	29.0971	32.7537	31.74	32.8359	28.3514
B1812_18135	hypothetical protein	-0.25473	0.177703	-0.794498	4.3823e-05	-0.985439	5.62112e-05	57.4905	56.699	52.7287	58.1194	56.5629	49.0067	26.1704	26.6952	27.3078	25.36	14.9208	19.3995
B1812_18155	hypothetical protein	-0.530074	0.073615	-0.0877443	0.739802	-0.718194	0.0301988	57.4295	59.8601	65.0404	46.0627	49.5176	50.976	31.7739	74.5347	41.0161	42.19	33.7622	51.1432
B1812_20605	hypothetical protein	0.216098	0.381485	-1.66155	4.39078e-06	0.306317	0.435591	57.3748	41.7367	52.5216	61.2529	78.8064	66.3704	13.1373	13.2109	12.7598	18.6	22.3395	33.2354
B1812_17550	hypothetical protein	-0.180827	0.49894	-0.952067	0.000523473	0.384408	0.213295	56.9929	60.6713	52.4204	51.6032	58.9782	65.0475	25.197	21.8186	25.8256	57.16	45.5304	36.3028
B1812_12420	hypothetical protein	0.533974	0.0827534	1.85565	3.6942e-08	-1.0181	0.000217586	56.9039	66.1701	79.9636	99.8559	110.584	130.812	147.72	286.226	185.748	141.59	138.892	154.471
B1812_19385	hypothetical protein	-0.0763975	0.816974	0.784192	0.000920008	-0.703458	0.00649652	56.902	47.6325	67.1029	53.3794	64.0274	73.1029	64.6616	83.6392	98.1002	63.74	87.2926	69.8543
B1812_19665	hypothetical protein	0.173755	0.492467	-1.0133	8.11945e-05	-0.304451	0.296487	56.8508	85.6914	77.6374	88.1081	106.598	90.7697	21.2777	31.9858	36.7783	34.85	39.7287	30.5538
B1812_13480	hypothetical protein	-0.258363	0.140656	0.996958	1.47967e-07	-0.075693	0.655847	56.8118	50.0753	59.8132	50.6941	56.9834	54.9659	81.6606	93.4926	103.226	139.85	128.467	115.189
B1812_06320	hypothetical protein	1.23462	0.000167602	1.37685	8.6329e-06	0.205647	0.469767	56.6548	39.0024	35.72	106.5	155.437	101.868	144.93	77.8706	75.4912	180.96	134.455	160.247
B1812_00285	hypothetical protein	0.230622	0.393933	-1.45964	6.33094e-05	-0.317231	0.494947	56.5484	72.1221	61.6606	86.8004	89.1561	81.833	14.5577	17.326	24.5108	21.55	14.8155	32.3108
B1812_17630	hypothetical protein	-1.00588	0.0341547	-2.81803	0.000124868	-0.56164	0.600134	56.5072	34.158	33.88	32.2989	34.6075	10.6728	6.30721	3.32829	3.34523	1.95	6.41347	4.45839
B1812_15835	hypothetical protein	-0.360163	0.229039	-0.520772	0.0546963	0.61488	0.0472513	56.3666	54.1708	62.4419	36.4781	69.2353	56.4382	43.522	29.0914	30.4373	62.46	79.3863	84.7066
B1812_18270	hypothetical protein	0.404375	0.312559	-1.07379	0.0233473	0.156462	0.827438	56.3306	41.0727	23.4558	53.6681	64.5482	62.4996	10.2671	11.3832	26.1615	26.72	18.8035	28.3013
B1812_03210	hypothetical protein	-0.422126	0.00638113	-0.103732	0.420403	-0.285909	0.0502862	56.1547	52.1499	57.6097	50.8475	46.3884	47.4307	45.4072	45.0636	38.783	49.08	52.4983	52.1145
B1812_09485	hypothetical protein	-0.318923	0.145037	0.737479	0.000136737	-1.2639	1.7328e-06	55.9825	39.0625	45.8202	44.1715	46.3074	40.9033	63.0391	61.6651	71.5055	37.73	38.9654	41.6021
B1812_05060	hypothetical protein	-0.202182	0.533312	-1.9317	3.37659e-05	1.09062	0.0251473	55.9725	75.9782	52.7246	60.403	63.1097	59.6264	9.80633	17.1022	10.9464	52.81	31.9371	37.405
B1812_15205	hypothetical protein	-0.413774	0.351059	-0.106892	0.781288	-1.00725	0.0519402	55.6931	37.2207	62.1939	27.0796	64.3698	50.456	22.0477	43.632	56.075	22.57	38.0833	25.7452
B1812_18875	hypothetical protein	0.742761	0.000379459	-0.0518502	0.777789	0.206019	0.312805	55.6765	34.8516	42.5236	86.7084	87.001	83.1516	29.5408	34.937	41.6989	64.29	54.9546	58.1945
B1812_01330	hypothetical protein	-0.728544	5.77423e-05	-1.01438	1.96659e-07	1.45553	2.66779e-09	55.5778	56.7297	58.1339	38.9631	41.8498	39.2798	20.1092	26.4538	23.7152	95.42	89.7821	95.7321
B1812_01285	hypothetical protein	-0.170173	0.343144	-0.0308063	0.837147	-0.100967	0.570455	55.5374	40.6141	49.9579	51.4593	50.0737	49.2975	35.7036	42.6594	40.2231	54.94	54.134	51.7676
B1812_15320	hypothetical protein	-0.272297	0.497119	-1.18227	0.00622201	0.877	0.07467	55.4052	32.1544	33.3257	35.4057	38.4666	41.8168	7.34513	24.7439	13.1858	34.08	44.8838	38.8813
B1812_18560	hypothetical protein	0.164417	0.72245	-0.447672	0.280213	-0.00802849	0.990984	55.354	32.8442	33.88	66.2127	53.4843	40.9124	10.512	41.6036	26.7618	41.04	27.7917	37.8964
B1812_04940	hypothetical protein	-0.37491	0.0497604	-2.36476	1.80612e-11	0.309202	0.205696	55.2714	73.7823	76.6719	61.8379	61.6204	59.9084	8.76666	14.5883	9.84451	18.82	19.7572	20.8313
B1812_19440	hypothetical protein	-0.0551772	0.841349	0.896421	2.52842e-05	-0.977709	4.63506e-05	55.207	38.957	45.9485	60.5511	55.1837	42.4639	67.9398	85.9734	64.3914	62.21	46.422	51.9976
B1812_11305	hypothetical protein	-0.163152	0.804691	-3.46644	0.000511981	1.2931	0.285034	55.1108	82.9493	28.8761	43.5668	46.4304	74.2148	0	0	11.3819	18.4	4.85913	15.5356
B1812_08475	hypothetical protein	-0.485025	0.165865	0.363446	0.186489	-0.0795513	0.830685	55.0333	28.9774	51.4618	29.6	42.9458	38.908	49.422	59.5047	35.7881	76.8	58.4661	60.8043
B1812_06560	hypothetical protein	0.448567	0.117666	-0.752157	0.0212828	-0.418178	0.348914	54.763	38.4888	75.23	74.9395	84.1735	105.054	19.6039	29.0914	30.8326	33.24	31.0844	22.3219
B1812_07735	hypothetical protein	-0.594345	0.000409694	-1.70686	1.3572e-11	0.341504	0.0339953	54.6417	46.1913	59.5177	41.512	41.4884	40.445	15.6792	13.1189	12.3293	26.68	24.133	24.3027
B1812_08090	hypothetical protein	2.53475	1.62805e-07	1.69088	2.52842e-05	-0.320255	0.334103	54.6384	63.2251	30.6934	276.07	311.229	416.26	157.703	130.937	108.732	134.64	189.977	135.547
B1812_06730	hypothetical protein	0.451707	0.0477509	2.17785	1.20261e-11	-1.5447	1.50419e-08	54.4565	47.7654	43.372	71.1468	74.8749	88.3958	173.189	182.094	197.284	82.05	86.0114	109.948
B1812_13290	hypothetical protein	-0.122593	0.518666	1.35971	7.65757e-10	-1.44177	1.8938e-09	54.4189	57.7495	56.4883	57.2677	60.6147	63.2754	115.025	111.082	137.065	64.29	71.142	58.4749
B1812_12750	hypothetical protein	-0.556227	0.0021447	0.120243	0.413349	0.848432	9.79903e-06	54.3864	67.2476	54.2059	49.4858	47.506	42.2369	53.5132	50.9667	54.4333	136.68	134.989	144.122
B1812_10840	hypothetical protein	0.738494	0.000169635	4.16779	1.08732e-17	-1.23762	1.54894e-07	54.2596	58.0228	56.7077	114.583	98.7572	117.1	1052.57	716.018	800.892	516.8	547.996	500.267
B1812_14350	hypothetical protein	-0.268547	0.130765	-0.0222591	0.887203	-0.0345978	0.86492	54.2292	48.0159	46.6692	51.5192	43.18	50.0204	48.7907	39.0075	36.0436	57.27	59.4104	56.8806
B1812_10890	hypothetical protein	-0.107005	0.664996	-1.26867	3.09106e-06	0.489069	0.0627758	54.0489	54.752	67.8733	62.4439	57.8853	70.8888	19.9342	23.8436	17.0372	45.26	29.8488	52.0105
B1812_12830	hypothetical protein	-0.648151	0.000130297	-0.151911	0.242558	0.26172	0.0731594	53.8367	47.1177	55.4008	38.8752	39.437	37.98	38.0858	38.9624	40.2234	73.91	61.9864	68.9313
B1812_02000	hypothetical protein	0.080606	0.885992	-0.972685	0.0555693	0.255585	0.719084	53.6478	42.7534	27.726	74.5403	46.3766	35.3263	14.8224	14.0813	21.0236	16.67	39.0189	40.9377
B1812_14600	hypothetical protein	0.199584	0.588829	0.524945	0.0603431	-0.139345	0.688853	53.5195	80.8209	119.427	93.2838	122.126	103.437	85.2888	84.9616	116	131.9	140.949	103.635
B1812_18735	hypothetical protein	-0.0977454	0.741014	0.521514	0.0138911	-0.415917	0.0784661	53.4627	65.9922	58.4934	72.653	52.6842	69.6754	59.0681	68.4209	86.0189	62.83	104.978	69.5229
[truncated: 2,256 more rows]

## Sheet: METHYLOCAPSA AUREA KYGT
		Slow growing H2 vs no H2		Slow growing (1% O2)			Slow growing + H2 (1% O2)
geneID	Annotation	log2FC	adj.P.val	TPM replicate 1	TPM replicate 2	TPM replicate 3	TPM replicate 4	TPM replicate 5	TPM replicate 6
DL86_RS00005	hypothetical protein	0.209044	0.267349	8.44375	9.66773	8.71769	10.1699	8.24976	8.99898
DL86_RS00020	hypothetical protein	-0.1524	0.534004	2.91013	2.48453	2.82778	2.01919	2.62138	1.91584
DL86_RS00025	hypothetical protein	0.217149	0.432574	1.90421	1.42562	1.81918	1.89677	1.77032	1.60611
DL86_RS00030	glycosyl hydrolase	0.259592	0.421495	2.48632	3.58896	2.80379	2.55576	3.08925	3.66409
DL86_RS00035	hypothetical protein	0.87908	0.0288702	1.33189	1.53475	1.17794	2.32435	2.1014	2.22284
DL86_RS00040	hypothetical protein	-0.0978788	0.859871	30.5537	19.6389	43.4813	17.4437	25.3844	32.9777
DL86_RS00045	DUF1929 domain-containing protein	0.0587721	0.741474	11.6546	9.18097	10.6212	8.67336	10.232	9.92602
DL86_RS00055	hypothetical protein	-0.3307	0.213293	24.2219	27.2611	28.5138	15.5442	16.9429	24.4785
DL86_RS00060	N-acetyltransferase	-0.0567664	0.706069	495.424	603.462	546.947	488.533	447	456.542
DL86_RS00065	inorganic diphosphatase	0.452249	0.00854105	138.922	116.324	119.764	150.916	146.437	154.014
DL86_RS00070	hypothetical protein	0.449414	0.0144354	32.7398	29.3582	26.6935	35.1005	33.5039	38.0467
DL86_RS00075	hypothetical protein	0.705908	0.0190787	5.58478	5.05384	5.6942	9.03057	6.45757	8.34304
DL86_RS00080	methionine biosynthesis protein MetW	0.470804	0.113542	8.34163	11.4526	11.2978	16.002	11.7624	10.663
DL86_RS00085	homoserine O-acetyltransferase	-0.161693	0.295855	47.2839	47.6567	45.099	31.2745	42.8163	37.058
DL86_RS00090	aspartate 1-decarboxylase	0.294159	0.0301365	98.448	100.782	91.4069	105.467	115.462	94.1604
DL86_RS00095	cyclase	0.0519028	0.707277	83.0097	77.9586	86.8998	82.5871	78.624	66.3651
DL86_RS00100	succinyl-diaminopimelate desuccinylase	-0.0280783	0.827906	30.397	29.5925	30.7362	24.725	26.9994	26.7809
DL86_RS00105	isovaleryl-CoA dehydrogenase	-0.655929	0.00142274	47.1965	50.6834	43.5592	25.1156	28.4397	25.4656
DL86_RS00110	methylcrotonoyl-CoA carboxylase	-0.208476	0.35223	9.98229	7.10905	7.07603	6.96677	5.75648	5.57109
DL86_RS00115	acetyl/propionyl/methylcrotonyl-CoA carboxylase subunit alpha	-0.424932	0.0193785	8.27509	7.51481	6.80385	5.02974	5.2858	4.48246
DL86_RS00120	alpha-amylase	0.276237	0.117846	8.45169	7.6833	6.91951	8.48396	9.31888	6.92301
DL86_RS00125	DUF2478 domain-containing protein	0.0477059	0.799567	51.95	50.0009	56.4775	56.8215	48.5667	40.6098
DL86_RS00130	sulfurtransferase TusA family protein	-0.231647	0.443569	131.46	225.892	218.173	129.149	148.079	143.259
DL86_RS00135	hypothetical protein	-0.270531	0.129915	16.7017	15.0713	15.9616	9.98508	12.3704	12.6248
DL86_RS00140	molybdopterin biosynthesis protein	-0.118007	0.406201	16.3338	15.3484	14.0713	12.9492	13.9121	10.5042
DL86_RS00145	molybdopterin-guanine dinucleotide biosynthesis protein B	0.100098	0.807022	14.3713	13.7813	8.6552	13.431	14.4036	7.39616
DL86_RS00150	molybdopterin molybdenumtransferase MoeA	-0.0390972	0.855438	27.828	21.8543	19.5602	20.243	22.6735	16.3638
DL86_RS00155	fluoride efflux transporter CrcB	-0.674211	0.0104226	76.7648	99.9636	76.6738	52.9977	46.3716	40.2158
DL86_RS00160	hypothetical protein	-0.43243	0.124028	69.6081	77.2699	65.4809	32.6043	56.6311	51.9657
DL86_RS00165	hypothetical protein	-0.0826437	0.71626	43.8979	43.9051	46.7694	46.1247	32.4284	35.1031
DL86_RS00170	glutathione S-transferase	0.0344918	0.812354	50.4246	56.092	55.5999	45.386	52.2875	48.7746
DL86_RS00175	MFS transporter	-0.207412	0.097205	44.7583	44.2704	38.6119	30.3366	34.0233	32.9694
DL86_RS00180	hypothetical protein	-0.133359	0.439042	23.2335	23.9978	25.163	16.1571	22.1239	20.3454
DL86_RS00185	energy-dependent translational throttle protein EttA	0.0255464	0.858236	102.263	83.9618	80.3805	77.66	81.7722	78.6967
DL86_RS00190	phosphoglycolate phosphatase	0.129738	0.409727	64.2841	74.138	69.4668	61.5748	65.5698	73.5046
DL86_RS00195	hypothetical protein	0.0375831	0.816042	45.5929	41.8109	44.2473	36.5311	43.0904	39.658
DL86_RS00200	ribose-5-phosphate isomerase RpiA	-0.107665	0.311195	67.025	65.2448	61.9574	52.4338	53.4954	52.8876
DL86_RS00205	DUF2059 domain-containing protein	-0.0596272	0.682563	178.901	148.289	143.319	123.632	134.83	138.069
DL86_RS00210	glutathione-disulfide reductase	-0.172546	0.143098	48.727	47.6223	41.9859	34.8833	36.3983	36.6992
DL86_RS00215	3-deoxy-7-phosphoheptulonate synthaseclass II	0.0757816	0.492654	75.8675	66.79	66.543	66.3353	63.9209	63.8666
DL86_RS00220	dioxygenase	0.0539353	0.660981	58.0111	53.8312	49.1791	47.8623	54.1099	45.4268
DL86_RS00225	NAD+ synthase	0.192805	0.177071	22.4312	18.1374	19.1775	21.4967	20.7391	17.9787
DL86_RS00230	ceramide glucosyltransferase	-0.029531	0.851547	20.7182	18.2847	19.5635	17.6964	15.7439	17.1899
DL86_RS00235	glutamate--tRNA ligase	-0.20169	0.142661	36.0423	43.6118	38.6648	29.5819	32.391	28.5569
DL86_RS00240	DUF2865 domain-containing protein	0.1787	0.158528	39.6186	40.5055	37.8631	39.247	37.3064	41.2455
DL86_RS00245	hypothetical protein	0.129429	0.382429	130.202	140.914	140.839	145.56	144.349	110.69
DL86_RS00255	cysteine--tRNA ligase	0.487282	0.00369488	78.5297	71.6631	64.984	91.2076	89.741	84.4951
DL86_RS00260	GNAT family N-acetyltransferase	0.0192154	0.923669	35.0047	35.5916	30.0143	27.5646	28.9127	33.1503
DL86_RS00265	citramalate synthase	0.272138	0.0660479	20.8056	19.3036	17.5917	21.4047	22.5724	17.6714
DL86_RS00270	energy transducer TonB	0.0434279	0.697377	40.3811	42.2401	40.5793	39.144	37.9743	34.9885
DL86_RS00275	TIGR00730 family Rossman fold protein	0.501572	0.0265024	23.42	23.8012	23.2902	32.0025	34.2637	23.2064
DL86_RS00280	LysM peptidoglycan-binding domain-containing protein	-0.0469945	0.783049	9.25764	9.58802	9.73873	8.65985	8.55573	7.27575
DL86_RS00285	ABC transporter ATP-binding protein/permease	0.0194201	0.880603	49.0987	46.5595	45.466	46.7641	40.9767	38.74
DL86_RS00290	phosphatidylserine decarboxylase family protein	0.036209	0.766616	97.4787	82.0991	84.9357	79.8386	84.1337	74.8944
DL86_RS00295	signal peptide peptidase SppA	-0.0303074	0.851547	114.014	139.74	113.826	116.434	103.112	97.3251
DL86_RS00300	integration host factor subunit beta	0.210319	0.17692	76.8166	79.0118	80.5928	73.0218	87.903	80.8341
DL86_RS00305	DUF1049 domain-containing protein	0.085445	0.483952	125.636	129.902	129.42	119.291	131.842	110.121
DL86_RS00310	phosphoribosylanthranilate isomerase	-0.0538668	0.680284	65.7218	63.7669	58.4217	57.5752	56.3591	46.2927
DL86_RS00315	tryptophan synthase subunit beta	-0.0201015	0.883269	137.558	126.1	109.67	105.408	108.69	109.456
DL86_RS00320	sorbosone dehydrogenase	0.149368	0.314281	67.124	56.6075	51.9946	63.6702	56.7258	51.2325
DL86_RS00325	biotin synthase BioB	0.047005	0.624652	74.4894	73.8261	72.461	66.9684	70.0019	64.3003
DL86_RS00330	YqaE/Pmp3 family membrane protein	0.0987535	0.430191	502.45	441.773	483.617	477.004	456.476	416.727
DL86_RS00335	MCD, Malonyl-CoA decarboxylase MCD	0.228082	0.129915	97.8745	96.7627	100.532	117.258	94.6658	94.4317
DL86_RS00340	hypothetical protein	0.537763	0.0329078	53.5073	41.1817	46.6272	56.2578	63.5791	60.8031
DL86_RS00345	hypothetical protein	0.658558	0.00268917	46.8091	37.7758	37.7858	59.0993	59.5086	51.403
DL86_RS00350	polyribonucleotide nucleotidyltransferase	0.211385	0.16944	235.692	213.459	177.041	210.018	214.455	211.257
DL86_RS00355	30S ribosomal protein S15	0.0897819	0.537657	2726.44	2715.75	2167.88	2234.08	2516.8	2371.5
DL86_RS00365	hypothetical protein	-0.0579014	0.750598	1218.11	917.292	875.433	914.66	854.629	760.86
DL86_RS00370	7-cyano-7-deazaguanine synthase QueC	0.645922	0.0108297	52.9155	36.6895	37.1561	62.6109	58.2253	52.1717
DL86_RS00375	NAD(+) diphosphatase	0.610936	0.0111943	18.9484	18.4187	21.2767	24.0058	25.5798	29.6698
DL86_RS00380	DNA polymerase III subunit gamma/tau	-0.0225113	0.875187	100.749	92.7605	90.3278	82.6543	76.9489	86.9402
DL86_RS00385	nucleoid-associated protein, YbaB/EbfCfamily	-0.284461	0.0716126	300.987	274.201	225.604	185.168	198.248	191.725
DL86_RS00390	recombination protein RecR	0.311266	0.0381352	39.2026	38.354	32.9132	40.1549	43.2982	37.1976
DL86_RS00395	arylsulfatase	-0.605214	0.00266974	45.4634	53.5339	51.2659	28.8658	30.193	27.8567
DL86_RS00405	porin	-0.330489	0.066426	11.9272	11.6561	11.5259	8.92307	9.39859	6.60386
DL86_RS00410	nucleoside deaminase	-0.697803	0.00286687	72.5981	76.9044	69.1718	34.3392	42.2552	42.4567
DL86_RS00415	VOC family protein	-0.261394	0.143873	59.305	63.1708	65.7156	52.6547	47.4998	39.4009
DL86_RS00420	DNA recombination protein RmuC	-0.256838	0.22365	17.3736	17.1725	12.3867	11.8619	12.8472	9.65664
DL86_RS00425	YihY/virulence factor BrkB family protein	-0.127199	0.418649	19.5215	19.0319	20.7394	14.4824	17.5538	15.9195
DL86_RS00430	hypothetical protein	-0.246529	0.586751	9.8852	7.59114	7.84533	9.7801	7.02366	3.5352
DL86_RS00435	hypothetical protein	0.0127086	0.968878	14.7084	21.0621	17.707	13.4097	16.4227	17.238
DL86_RS00440	transcriptional regulator	-0.371706	0.174714	10.9651	11.7375	10.9873	6.12998	9.9683	7.12976
DL86_RS00445	glutathione S-transferase family protein	-0.132808	0.573388	10.6347	11.0714	8.17012	7.48631	7.70254	8.4793
DL86_RS00455	undecaprenyl-diphosphate phosphatase	0.352321	0.0107341	45.5211	46.0057	43.5709	53.3442	51.4647	47.4947
DL86_RS00460	class II fumarate hydratase	0.322612	0.122962	69.2864	51.5992	49.0802	72.4819	57.195	56.8111
DL86_RS00465	RNA polymerase sigma factor	0.0264231	0.891303	1191.11	1134.04	1176.56	1253.32	945.001	969.309
DL86_RS00470	hypothetical protein	-0.304132	0.109101	7165.66	6186.46	6120.83	5355.7	4206.96	4381.54
DL86_RS00475	response regulator	-0.0456888	0.785658	445.18	467.226	424.699	425.142	337.296	384.223
DL86_RS00480	DUF3309 domain-containing protein	-1.4895	0.00177628	28253	26836.4	29139	7512.86	7830.2	11660.9
DL86_RS00490	hypothetical protein	0.160435	0.28186	305.578	366.079	364.354	353.128	365.069	302.5
DL86_RS00495	penicillin-binding protein activator	0.0632308	0.597336	98.6955	109.042	106.629	100.895	95.0029	93.6446
DL86_RS00500	16S rRNA (cytidine(1402)-2'-O)-methyltransferase	-0.678709	0.00127308	153.372	135.149	130.415	76.7952	85.2558	69.0252
DL86_RS00505	YraN family protein	-0.100537	0.70707	40.501	45.4595	33.8354	37.6605	38.1731	23.9958
DL86_RS00510	hypothetical protein	-0.0813068	0.602763	178.06	162.777	148.608	131.076	127.903	149.211
DL86_RS00515	hypothetical protein	0.0505989	0.693569	45.8172	46.3193	41.9301	42.6156	38.2725	41.5485
DL86_RS00520	membrane protein	-0.115644	0.391826	43.887	48.8034	47.3055	41.1058	40.1102	33.2019
DL86_RS00525	quinolinate synthase NadA	-0.15002	0.385936	107.705	120.376	104.873	75.2309	91.7694	98.9477
DL86_RS00530	L-aspartate oxidase	-0.130876	0.280463	38.8243	40.8279	36.6142	29.9294	30.8856	32.7334
DL86_RS00535	nicotinate-nucleotide diphosphorylase(carboxylating)	-0.508476	0.0150499	279.092	310.251	317.163	218.555	175.833	169.799
DL86_RS00540	hypothetical protein	-0.801524	0.00434599	3665.45	3897.86	4525.72	2344.71	1864.98	1906.02
DL86_RS00545	DoxX family protein	-0.325083	0.0419134	80.599	79.1998	89.0678	60.7838	62.7223	52.1826
DL86_RS00550	DUF2063 domain-containing protein	-0.486619	0.0207754	33.8132	33.7773	39.3295	20.4355	26.0058	21.0519
DL86_RS00555	DUF692 domain-containing protein	-0.426576	0.0124196	65.6713	77.0471	67.7119	48.5432	48.5939	41.0021
DL86_RS00560	DUF2282 domain-containing protein	-0.354626	0.0517307	1116.45	1270.61	1362.16	841.05	821.097	916.827
DL86_RS00565	DUF2282 domain-containing protein	-0.509373	0.00868411	322.508	296.761	337.316	184.17	197.782	210.517
DL86_RS00570	RNA polymerase subunit sigma	-1.10687	0.000646465	258.586	246.947	233.079	85.7031	117.236	101.256
DL86_RS00575	DUF1109 domain-containing protein	-1.13546	0.00321251	44.1878	46.1927	37.4542	12.4888	19.1306	20.1155
DL86_RS00580	long-chain fatty acid--CoA ligase	-0.757961	0.0012309	84.0917	84.9652	74.9316	38.8749	49.1471	39.7436
DL86_RS00585	hypothetical protein	0.27843	0.10756	520.032	432.67	506.838	527.324	607.707	437.135
DL86_RS00590	glucan biosynthesis protein D	0.0648489	0.521309	40.2096	38.3303	36.0126	34.2221	36.6372	34.7223
DL86_RS00595	methyltransferase domain-containing protein	0.399845	0.0128299	28.16	26.187	26.3617	31.8032	33.1343	29.1502
DL86_RS00600	magnesium transporter CorA	0.267315	0.0892637	41.916	33.3733	32.8217	36.0092	39.6034	38.4526
DL86_RS00605	RNA pseudouridine synthase	-0.0758382	0.64853	85.0499	62.0145	66.7338	59.8804	61.8255	55.7525
DL86_RS00610	sel1 repeat family protein	-0.415271	0.00599647	172.541	169.105	149.966	109.454	107.862	107.278
DL86_RS00615	thiamine phosphate synthase	-0.453411	0.00439562	195.524	202.911	176.56	122.676	123.577	123.427
DL86_RS00620	protein-export chaperone SecB	0.182686	0.12378	661.459	600.821	600.058	605.859	626.057	631.017
DL86_RS00625	M48 family peptidase	0.227907	0.131867	67.6264	55.2459	53.5524	62.2081	66.7042	53.1627
DL86_RS00630	polyhydroxyalkanoate depolymerase	-0.251583	0.0651368	226.579	250.684	231.512	175.539	170.683	178.594
DL86_RS00635	sensor histidine kinase	-0.214067	0.129555	51.8906	57.3843	56.8054	44.7953	45.871	36.2122
DL86_RS00640	DNA-binding response regulator	-0.0237312	0.850921	249.42	260.113	238.342	212.754	210.655	225.415
DL86_RS00645	ABC transporter ATP-binding protein	0.459441	0.0112108	34.1183	26.1651	27.9121	35.4427	37.0681	33.8748
DL86_RS00660	acyltransferase	0.367763	0.0179235	46.8391	48.8142	48.5271	60.412	56.2739	48.2418
DL86_RS00665	hypothetical protein	0.575785	0.0105673	189.344	167.62	155.704	233.749	261.009	184.372
DL86_RS00670	hypothetical protein	0.0887437	0.708253	225.326	154.168	157.519	157.06	153.794	186.422
DL86_RS00675	BolA family transcriptional regulator	0.0835761	0.505197	764.262	624.197	622.761	616.801	658.683	597.032
DL86_RS00680	hypothetical protein	0.149718	0.346271	669.406	535.056	504.715	607.847	531.224	524.599
DL86_RS00685	molecular chaperone DnaJ	0.279547	0.021718	265.837	244.107	240.56	262.471	284.824	256.292
DL86_RS00690	cobaltochelatase subunit CobS	0.220053	0.105264	289.592	252.133	227.011	264.155	267.291	254.978
DL86_RS00695	cobaltochelatase subunit CobT	0.355318	0.014474	40.1275	36.4936	32.6754	39.822	43.8275	39.3898
DL86_RS00700	exopolysaccharide biosynthesis protein	0.405327	0.0187571	155.899	135.428	137.529	182.153	174.884	144.992
DL86_RS00705	hypothetical protein	-0.0224407	0.895544	1782.43	1805.49	1969.66	1415.73	1724.16	1700.53
DL86_RS00710	short-chain dehydrogenase	0.638197	0.0123687	67.2434	69.5433	71.2878	120.849	88.3655	81.2077
DL86_RS00715	phenylalanine 4-monooxygenase	0.75056	0.00549082	639.904	617.09	570.916	1114.38	809.433	815.086
DL86_RS00720	CsbD family protein	0.874546	0.0027836	7204.79	6008.14	5641.21	12039.3	9840.44	8702.48
DL86_RS00730	TIGR02300 family protein	0.201529	0.0798341	279.88	281.544	298.067	288.755	298.716	284.227
DL86_RS00735	3-phosphoshikimate 1-carboxyvinyltransferase	0.132424	0.343055	27.1923	26.0163	22.7923	22.147	25.8228	25.3557
DL86_RS00740	(d)CMP kinase	0.147668	0.547728	31.5795	24.2142	26.5169	26.5121	34.8905	20.5259
DL86_RS00745	hypothetical protein	0.0351928	0.877246	7.75331	8.4585	9.99648	8.46327	8.36233	6.91328
DL86_RS00750	TonB-dependent siderophore receptor	-0.435208	0.0291195	10.5031	11.4648	10.5818	8.34023	7.25738	5.85375
[truncated: 3,510 more rows]
